# Supplementary material for: Identification of potential proteins translated from circular RNA splice variants
Source: Eur J Cell Biol. Author manuscript; Available in PMC 2023 May 11. (PMC7614519; doi:10.1016/j.ejcb.2023.151286)
Supplement: Table S2 [file EMS175015-supplement-Table_S2.xlsx]

## Sheet: Primers
circRNA	PRIMER Sequence	PCR Product Size
circCAMSAP1 Div-F	GTGTCAAGCGCTTCTCAACG	165
circCAMSAP1 Div-R	AGCTTGATAACAGGCGGCTT
circASXL1 Div-F	GCATGCCTCAATGCTATGCT	129
circASXL1 Div-R	TGGTGTCATTGGAGCATCCG
circASPH Div-F	GAGATTTTGATGTGGATGATGC	91
circASPH Div-R	GAAGTTCCTGAGAGTCCGCC
circADARB1 Div-F	CCAGGCCCATGAGTGATGAA	132
circADARB1 Div-R	TAAGCAGAACTCCGCGCTTG
circRARS Div-F	GACCAGTCTTCTAGTGAATGGAGT	127
circRARS Div-R	TGGAGAAGCTCCTAAACAGCC
circZKSCAN1 Div-F	GGAGTCCTCGAGCTTTGACC	136
circZKSCAN1 Div-R	CAGCCTTTATGTCCTGGGAGG
circPTK2 Div-F	TGCCAAAAGGATTTCTAAACCAGT	123
circPTK2 Div-R	TTGGGGTCAAGGTAAGCAGC
circCORO1C Div-F	AGAGGGATGGGTTACATGCC	124
circCORO1C Div-R	AAAGGCAGCAACACCCCATT
circBANP Div-F	GAGCAAGTCCAGATCACGCA	139
circBANP Div-R	TTGGAGTCGATGCTCTGCTT
circLMBR1 Div-F	TCAGTGGCTAAATGGCTCCC	126
circLMBR1 Div-R	TGGCATCTTCATCTTCTTGTTCAT
circSNHG4 Div-F	TCCATCAGGACCCCAGATGTC	129
circSNHG4 Div-R	ACTGCACATGCAGACTGTCAC
circATXN2 Div-F	GGGCCGAAACGTGAAGAAAT	138
circATXN2 Div-R	TCGTAGACTGAGGCAGTCCTT
circAAGAB Div-F	AAGCGAATTGTCCAAGCCCT	127
circAAGAB Div-R	TCCAGGGATAAAATCTCACAGCA
circSLTM Div-F	CAAGGAAATTGAAGCTCAAGAAGGT	100
circSLTM Div-R	CTTCCACAGAAGCATCTCCACT
circATXN10 Div-F	CCAATGTGGCCAATGGGTTT	148
circATXN10 Div-R	TGTCATCCTTGGTGAGTGGC
circTCFL5 Div-F	CAGTGGACCACAGCATTCCT	157
circTCFL5 Div-R	AGCCGCAGTTTTATTTTTCACT
circTRPC1 Div-F	TGTATCTCTACCCAAGCCCCA	168
circTRPC1 Div-R	TCCCAAGCACATCTACGCAA
circZNF148 Div-F	ATGGTCCATGAGGAGACAGTGA	163
circZNF148 Div-R	ACGTTAGGCAAACGCCCAT
circHIPK3-div-F	GGCAGCCTTACAGGGTTAAA	122
circHIPK3-div-R	GGGTAGACCAAGACTTGTGAGG
circASXL1 fl-F	CACGCTCAAGGTATTAGAAAAC
circASXL1 fl-R	AAAAGGCTGATTCGGCCAGGCAGTT
circASPH fl-F	GTTTTATTAGAGACAAAGCATGGAG
circASPH fl-R	TTTGGCATCATCCACATCAAAATC
circPTK2 fl-F	CTATCAACAGAATATGACAGATACC
circPTK2 fl-R	AAGAAATTCAAAGTTGGCTTATC
circCORO1C fl-F	AGATTGCCAGAAAAATATGCAG
circCORO1C fl-R	CACATTTGTTAACATCAAGTCC
circLMBR1 fl-F	CTGATTCATGATATGTTTCCTTCT
circLMBR1 fl-R	GGAGCCATTTAGCCACTGAA
circSNHG4 fl-F	GATAAGTAACGATGACTTGAAAGTAGG
circSNHG4 fl-R	TTGGTGTCACACAGGGCTGTCA
circATXN2 fl-F	GCAAAAAGAGAGGTCGAAAC
circATXN2 fl-R	ATAACTGGAGTCCATATCTTTAAAC
circTCFL5 fl-F	TCTTAAAAAGTTTGGTAACTCTCATTCG
circTCFL5 fl-R	GAATCTCCATGTCTTTCCTG
circTRPC1 fl-F	GGCATTCCAGGTGACTATTA
circTRPC1 fl-R	GGAGGCTATCCTTTTTGTTT
circZNF148 fl-F	TAATGTCCCTGATAGAGGGAGGAA
circZNF148 fl-R	AGTGCATACTGTAGTCCTTG
18S-Hsa rRNA-F	AAACGGCTACCACATCCAAG
18S-Hsa rRNA-R	CCTCCAATGGATCCTCGTTA
GAPDH-F	CCATGGGGAAGGTGAAGGTC
GAPDH-R	TGGAATTTGCCATGGGTGGA
