# Supplementary material for: Identification of potential proteins translated from circular RNA splice variants
Source: Eur J Cell Biol. Author manuscript; Available in PMC 2023 May 11. (PMC7614519; doi:10.1016/j.ejcb.2023.151286)
Supplement: Table S3 [file EMS175015-supplement-Table_S3.xlsx]

## Sheet: HeLa-riboCIRC
740 common elements in "Hela circRNAs" and "Human riboCIRC":
Chr ID	Condition	Species	riboCIRC_ID	Genome_assembly	Genome_pos	Genome_pos	Strand	Spliced_length	Transcript	Symbol	Ensembl	Dataset_count	Evidences	Other_ids
chr1|100123209|100125942|-	Condition-independent	Human	hsa_circSASS6_001	hg38	chr1:100123209-100125942	chr1|100123209|100125942	-	141	NM_194292	SASS6	ENSG00000156876	1	RPF,cORF	circAtlas:hsa-SASS6_0013,circBank:hsa_circSASS6_001,circBase:hsa_circ_0110153,CIRCpedia:HSA_CIRCpedia_26997,CSCD:chr1:100123209-100125942
chr1|117402185|117405645|+	Condition-independent	Human	hsa_circMAN1A2_001	hg38	chr1:117402185-117405645	chr1|117402185|117405645	+	353	NM_006699	MAN1A2	ENSG00000198162	1	RPF,cORF,m6A	circAtlas:hsa-MAN1A2_0004,circBank:hsa_circMAN1A2_006,circBase:hsa_circ_0000116,CIRCpedia:HSA_CIRCpedia_69178,circRNADb:hsa_circ_11652,CSCD:chr1:117402185-117405645,exoRBase:exo_circ_000018
chr1|117402185|117414831|+	Condition-independent	Human	hsa_circMAN1A2_002	hg38	chr1:117402185-117414831	chr1|117402185|117414831	+	472	NM_006699	MAN1A2	ENSG00000198162	8	RPF,cORF,m6A	circAtlas:hsa-MAN1A2_0002,circBank:hsa_circMAN1A2_007,circBase:hsa_circ_0000117,CIRCpedia:HSA_CIRCpedia_27485,circRNADb:hsa_circ_02600,CSCD:chr1:117402185-117414831,exoRBase:exo_circ_000001
chr1|117402185|117420649|+	Condition-independent	Human	hsa_circMAN1A2_003	hg38	chr1:117402185-117420649	chr1|117402185|117420649	+	553	NM_006699	MAN1A2	ENSG00000198162	38	RPF,cORF,MS,m6A	circAtlas:hsa-MAN1A2_0003,circBank:hsa_circMAN1A2_008,circBase:hsa_circ_0000118,CIRCpedia:HSA_CIRCpedia_27486,circRNADb:hsa_circ_02643,CSCD:chr1:117402185-117420649,exoRBase:exo_circ_000019
chr1|117402185|117442325|+	Condition-independent	Human	hsa_circMAN1A2_004	hg38	chr1:117402185-117442325	chr1|117402185|117442325	+	648	NM_006699	MAN1A2	ENSG00000198162	7	RPF,cORF,m6A	circAtlas:hsa-MAN1A2_0008,circBank:hsa_circMAN1A2_009,circBase:hsa_circ_0000119,CIRCpedia:HSA_CIRCpedia_27487,circRNADb:hsa_circ_29618,CSCD:chr1:117402185-117442325,exoRBase:exo_circ_000037
chr1|12275824|12278038|+	Condition-independent	Human	hsa_circVPS13D_001	hg38	chr1:12275824-12278038	chr1|12275824|12278038	+	2214	NM_018156	VPS13D	ENSG00000048707	1	RPF,cORF,m6A	circAtlas:hsa-VPS13D_0016,circBank:hsa_circVPS13D_023,circBase:hsa_circ_0009964,CIRCpedia:HSA_CIRCpedia_27594,circRNADb:hsa_circ_00238,CSCD:chr1:12275824-12278038,exoRBase:exo_circ_005998
chr1|1256044|1267992|-	Condition-independent	Human	hsa_circUBE2J2_001	hg38	chr1:1256044-1267992	chr1|1256044|1267992	-	572	NM_194458	UBE2J2	ENSG00000160087	1	RPF,cORF	circAtlas:hsa-UBE2J2_0001,circBank:hsa_circUBE2J2_006,circBase:hsa_circ_0009246,CIRCpedia:HSA_CIRCpedia_27520,circRNADb:hsa_circ_16143,CSCD:chr1:1256044-1267992
chr1|1256991|1267992|-	Condition-independent	Human	hsa_circUBE2J2_002	hg38	chr1:1256991-1267992	chr1|1256991|1267992	-	491	NM_194458	UBE2J2	ENSG00000160087	2	RPF,cORF,MS	circAtlas:hsa-UBE2J2_0006,circBank:hsa_circUBE2J2_005,circBase:hsa_circ_0009250,CIRCpedia:HSA_CIRCpedia_27525,circRNADb:hsa_circ_30752,CSCD:chr1:1256991-1267992,exoRBase:exo_circ_043038
chr1|12578717|12579412|-	Condition-independent	Human	hsa_circDHRS3_001	hg38	chr1:12578717-12579412	chr1|12578717|12579412	-	359	NM_004753	DHRS3	ENSG00000162496	1	RPF,cORF,m6A	circAtlas:hsa-DHRS3_0003,circBank:hsa_circDHRS3_007,circBase:hsa_circ_0010023,CIRCpedia:HSA_CIRCpedia_27651,circRNADb:hsa_circ_05017,CSCD:chr1:12578717-12579412,exoRBase:exo_circ_012558
chr1|13773077|13782831|+	Condition-independent	Human	hsa_circPRDM2_001	hg38	chr1:13773077-13782831	chr1|13773077|13782831	+	4525	NM_012231	PRDM2	ENSG00000116731	2	RPF,cORF,m6A	circAtlas:hsa-PRDM2_0014,circBank:hsa_circPRDM2_010,circBase:hsa_circ_0110664,CIRCpedia:HSA_CIRCpedia_27672,circRNADb:hsa_circ_09698,CSCD:chr1:13773077-13782831,exoRBase:exo_circ_005878
chr1|151315572|151316509|-	Condition-independent	Human	hsa_circPI4KB_001	hg38	chr1:151315572-151316509	chr1|151315572|151316509	-	937	NM_001198773	PI4KB	ENSG00000143393	2	RPF,cORF,m6A	circAtlas:hsa-PI4KB_0002,circBank:hsa_circPI4KB_002,circBase:hsa_circ_0006892,CIRCpedia:HSA_CIRCpedia_27959,circRNADb:hsa_circ_25288,CSCD:chr1:151315572-151316509,exoRBase:exo_circ_017985
chr1|153665219|153668557|-	Condition-independent	Human	hsa_circILF2_001	hg38	chr1:153665219-153668557	chr1|153665219|153668557	-	469	NM_004515	ILF2	ENSG00000143621	1	RPF,cORF,m6A	circAtlas:hsa-ILF2_0001,circBank:hsa_circILF2_011,circBase:hsa_circ_0000133,CIRCpedia:HSA_CIRCpedia_28017,circRNADb:hsa_circ_01195,CSCD:chr1:153665219-153668557
chr1|153751094|153757763|+	Condition-independent	Human	hsa_circINTS3_001	hg38	chr1:153751094-153757763	chr1|153751094|153757763	+	565	NM_001324475	INTS3	ENSG00000143624	1	RPF,cORF,m6A	circAtlas:hsa-INTS3_0005,circBank:hsa_circINTS3_010,circBase:hsa_circ_0014292,CIRCpedia:HSA_CIRCpedia_28035,circRNADb:hsa_circ_23521,CSCD:chr1:153751094-153757763
chr1|154172907|154173201|-	Condition-independent	Human	hsa_circTPM3_001	hg38	chr1:154172907-154173201	chr1|154172907|154173201	-	189	NM_001043351	TPM3	ENSG00000143549	1	RPF,cORF,MS,m6A	circAtlas:hsa-TPM3_0002,circBank:hsa_circTPM3_002,circBase:hsa_circ_0008368,CIRCpedia:HSA_CIRCpedia_28070,circRNADb:hsa_circ_00947,CSCD:chr1:154172907-154173201
chr1|155717005|155726019|+	Condition-independent	Human	hsa_circDAP3_001	hg38	chr1:155717005-155726019	chr1|155717005|155726019	+	427	NM_004632	DAP3	ENSG00000132676	1	RPF,cORF,MS,m6A	circAtlas:hsa-DAP3_0002,circBank:hsa_circDAP3_006,circBase:hsa_circ_0014611,CIRCpedia:HSA_CIRCpedia_28216,CSCD:chr1:155717005-155726019,exoRBase:exo_circ_007018
chr1|155725381|155726019|+	Condition-independent	Human	hsa_circDAP3_002	hg38	chr1:155725381-155726019	chr1|155725381|155726019	+	202	NM_001199851	DAP3	ENSG00000132676	2	RPF,cORF,MS	circAtlas:hsa-DAP3_0001,circBank:hsa_circDAP3_009,circBase:hsa_circ_0014614,CIRCpedia:HSA_CIRCpedia_28218,circRNADb:hsa_circ_10842,CSCD:chr1:155725381-155726019,exoRBase:exo_circ_000856
chr1|155853275|155853806|-	Condition-independent	Human	hsa_circGON4L_001	hg38	chr1:155853275-155853806	chr1|155853275|155853806	-	531	NM_001282856	GON4L	ENSG00000116580	5	RPF,cORF,m6A	circAtlas:hsa-GON4L_0069,circBank:hsa_circGON4L_002,circBase:hsa_circ_0000139,CIRCpedia:HSA_CIRCpedia_28253,circRNADb:hsa_circ_09305,CSCD:chr1:155853275-155853806,exoRBase:exo_circ_000002
chr1|165743166|165754274|-	Condition-independent	Human	hsa_circTMCO1_001	hg38	chr1:165743166-165754274	chr1|165743166|165754274	-	260	NR_045818	TMCO1	ENSG00000143183	1	RPF,cORF,MS	circAtlas:hsa-TMCO1_0003,circBank:hsa_circTMCO1_003,circBase:hsa_circ_0015077,CIRCpedia:HSA_CIRCpedia_28547,CSCD:chr1:165743166-165754274,exoRBase:exo_circ_013571
chr1|16576266|16581492|-	Condition-independent	Human	hsa_circNBPF1_003	hg38	chr1:16576266-16581492	chr1|16576266|16581492	-	813	NM_017940	NBPF1	ENSG00000219481	13	RPF,cORF,MS,m6A	CSCD:chr1:16576266-16581492
chr1|176162868|176163891|-	Condition-independent	Human	hsa_circCOP1_001	hg38	chr1:176162868-176163891	chr1|176162868|176163891	-	197	NM_001001740	COP1	ENSG00000143207	1	RPF,cORF	circAtlas:hsa-RFWD2_0050,circBank:hsa_circRFWD2_021,circBase:hsa_circ_0015377,CIRCpedia:HSA_CIRCpedia_28915,circRNADb:hsa_circ_00678,CSCD:chr1:176162868-176163891,exoRBase:exo_circ_012728
chr1|180984676|180993425|-	Condition-independent	Human	hsa_circSTX6_001	hg38	chr1:180984676-180993425	chr1|180984676|180993425	-	391	NM_005819	STX6	ENSG00000135823	3	RPF,cORF,m6A	circAtlas:hsa-STX6_0001,circBank:hsa_circSTX6_011,circBase:hsa_circ_0007905,CIRCpedia:HSA_CIRCpedia_29090,circRNADb:hsa_circ_23135,CSCD:chr1:180984676-180993425,exoRBase:exo_circ_001113
chr1|198232552|198264235|+	Condition-independent	Human	hsa_circNEK7_001	hg38	chr1:198232552-198264235	chr1|198232552|198264235	+	400	NM_133494	NEK7	ENSG00000151414	1	RPF,cORF	circAtlas:hsa-NEK7_0010,circBank:hsa_circNEK7_006,circBase:hsa_circ_0002528,CIRCpedia:HSA_CIRCpedia_29382,circRNADb:hsa_circ_31134,CSCD:chr1:198232552-198264235,exoRBase:exo_circ_006425
chr1|21002712|21111383|-	Condition-independent	Human	hsa_circEIF4G3_001	hg38	chr1:21002712-21111383	chr1|21002712|21111383	-	570	NM_003760	EIF4G3	ENSG00000075151	2	RPF,cORF,IRES	circAtlas:hsa-EIF4G3_0081,circBank:hsa_circEIF4G3_012,circBase:hsa_circ_0007227,CIRCpedia:HSA_CIRCpedia_29949,circRNADb:hsa_circ_30936,CSCD:chr1:21002712-21111383
chr1|21050865|21089213|-	Condition-independent	Human	hsa_circEIF4G3_002	hg38	chr1:21050865-21089213	chr1|21050865|21089213	-	205	NM_001198802	EIF4G3	ENSG00000075151	1	RPF,cORF,MS,m6A,IRES	Circ2Disease:hsa_circ_0005075,circAtlas:hsa-EIF4G3_0022,circBank:hsa_circEIF4G3_027,circBase:hsa_circ_0005075,CIRCpedia:HSA_CIRCpedia_29965,circRNADb:hsa_circ_04767,CSCD:chr1:21050865-21089213,exoRBase:exo_circ_005905
chr1|211353238|211354467|+	Condition-independent	Human	hsa_circTRAF5_001	hg38	chr1:211353238-211354467	chr1|211353238|211354467	+	277	NM_145759	TRAF5	ENSG00000082512	1	RPF,cORF,MS,m6A	circAtlas:hsa-TRAF5_0005,circBank:hsa_circTRAF5_002,circBase:hsa_circ_0007234,CIRCpedia:HSA_CIRCpedia_29803,circRNADb:hsa_circ_16819,CSCD:chr1:211353238-211354467,exoRBase:exo_circ_017534
chr1|220212886|220213979|-	Condition-independent	Human	hsa_circRAB3GAP2_001	hg38	chr1:220212886-220213979	chr1|220212886|220213979	-	206	NM_012414	RAB3GAP2	ENSG00000118873	3	RPF,cORF,MS	circAtlas:hsa-RAB3GAP2_0005,circBank:hsa_circRAB3GAP2_003,circBase:hsa_circ_0002924,CIRCpedia:HSA_CIRCpedia_30103,circRNADb:hsa_circ_18139,CSCD:chr1:220212886-220213979,exoRBase:exo_circ_011958
chr1|224952669|224974153|+	Condition-independent	Human	hsa_circDNAH14_001	hg38	chr1:224952669-224974153	chr1|224952669|224974153	+	868	NM_001349911	DNAH14	ENSG00000185842	3	RPF,cORF	circAtlas:hsa-DNAH14_0002,circBank:hsa_circDNAH14_002,circBase:hsa_circ_0016600,CIRCpedia:HSA_CIRCpedia_30257,circRNADb:hsa_circ_04127,CSCD:chr1:224952669-224974153,exoRBase:exo_circ_000698
chr1|225412453|225415332|-	Condition-independent	Human	hsa_circLBR_001	hg38	chr1:225412453-225415332	chr1|225412453|225415332	-	247	NM_002296	LBR	ENSG00000143815	1	RPF,cORF,MS,m6A	circAtlas:hsa-LBR_0002,circBank:hsa_circLBR_011,circBase:hsa_circ_0016650,CIRCpedia:HSA_CIRCpedia_30298,circRNADb:hsa_circ_09713,CSCD:chr1:225412453-225415332,exoRBase:exo_circ_023914
chr1|230178217|230203290|+	Condition-independent	Human	hsa_circGALNT2_001	hg38	chr1:230178217-230203290	chr1|230178217|230203290	+	248	NM_004481	GALNT2	ENSG00000143641	2	RPF,cORF,m6A	circAtlas:hsa-GALNT2_0001,circBank:hsa_circGALNT2_005,circBase:hsa_circ_0000192,CIRCpedia:HSA_CIRCpedia_30463,circRNADb:hsa_circ_15649,CSCD:chr1:230178217-230203290,exoRBase:exo_circ_017598
chr1|23030468|23050520|+	Condition-independent	Human	hsa_circKDM1A_001	hg38	chr1:23030468-23050520	chr1|23030468|23050520	+	300	NM_001363654	KDM1A	ENSG00000004487	5	RPF,cORF,MS,m6A	circAtlas:hsa-KDM1A_0031,circBank:hsa_circKDM1A_006,circBase:hsa_circ_0009061,CIRCpedia:HSA_CIRCpedia_30626,circRNADb:hsa_circ_07818,exoRBase:exo_circ_000279
chr1|23050386|23059167|+	Condition-independent	Human	hsa_circKDM1A_002	hg38	chr1:23050386-23059167	chr1|23050386|23059167	+	590	NM_001363654	KDM1A	ENSG00000004487	1	RPF,cORF,MS,m6A	circAtlas:hsa-KDM1A_0001,circBank:hsa_circKDM1A_022,circBase:hsa_circ_0003889,CIRCpedia:HSA_CIRCpedia_30637,circRNADb:hsa_circ_21852,exoRBase:exo_circ_001595
chr1|230663140|230664587|+	Condition-independent	Human	hsa_circCOG2_001	hg38	chr1:230663140-230664587	chr1|230663140|230664587	+	185	NM_007357	COG2	ENSG00000135775	2	RPF,cORF,MS	circAtlas:hsa-COG2_0004,circBank:hsa_circCOG2_008,circBase:hsa_circ_0016866,CIRCpedia:HSA_CIRCpedia_30486,circRNADb:hsa_circ_24688,CSCD:chr1:230663140-230664587,exoRBase:exo_circ_018394
chr1|235480053|235494828|-	Condition-independent	Human	hsa_circB3GALNT2_001	hg38	chr1:235480053-235494828	chr1|235480053|235494828	-	539	NM_152490	B3GALNT2	ENSG00000162885	1	RPF,cORF,MS	circAtlas:hsa-B3GALNT2_0002,CIRCpedia:HSA_CIRCpedia_30727,CSCD:chr1:235480053-235494828
chr1|236806143|236816543|+	Condition-independent	Human	hsa_circMTR_001	hg38	chr1:236806143-236816543	chr1|236806143|236816543	+	515	NM_000254	MTR	ENSG00000116984	1	RPF,cORF,MS	circAtlas:hsa-MTR_0013,circBank:hsa_circMTR_011,circBase:hsa_circ_0004039,CIRCpedia:HSA_CIRCpedia_30796,circRNADb:hsa_circ_27373,CSCD:chr1:236806143-236816543,exoRBase:exo_circ_006353
chr1|243415701|243426558|+	Condition-independent	Human	hsa_circSDCCAG8_003	hg38	chr1:243415701-243426558	chr1|243415701|243426558	+	369	NM_001350251	SDCCAG8	ENSG00000054282	2	RPF,cORF,m6A	circAtlas:hsa-SDCCAG8_0001,circBank:hsa_circSDCCAG8_031,circBase:hsa_circ_0017241,CIRCpedia:HSA_CIRCpedia_30931,circRNADb:hsa_circ_18254,CSCD:chr1:243415701-243426558,exoRBase:exo_circ_000264
chr1|246726891|246744125|+	Condition-independent	Human	hsa_circSCCPDH_001	hg38	chr1:246726891-246744125	chr1|246726891|246744125	+	374	NM_016002	SCCPDH	ENSG00000143653	1	RPF,cORF,MS	circAtlas:hsa-SCCPDH_0001,circBank:hsa_circSCCPDH_004,circBase:hsa_circ_0112862,CIRCpedia:HSA_CIRCpedia_31017,CSCD:chr1:246726891-246744125,exoRBase:exo_circ_003167
chr1|247159005|247159813|-	Condition-independent	Human	hsa_circZNF124_001	hg38	chr1:247159005-247159813	chr1|247159005|247159813	-	188	NM_001243740	ZNF124	ENSG00000196418	6	RPF,cORF,m6A	circAtlas:hsa-ZNF124_0002,circBank:hsa_circZNF124_006,circBase:hsa_circ_0017348,CIRCpedia:HSA_CIRCpedia_31040,circRNADb:hsa_circ_19742,CSCD:chr1:247159005-247159813,exoRBase:exo_circ_006475
chr1|25340473|25343073|+	Condition-independent	Human	hsa_circTMEM50A_001	hg38	chr1:25340473-25343073	chr1|25340473|25343073	+	219	NM_014313	TMEM50A	ENSG00000183726	1	RPF,cORF	circAtlas:hsa-TMEM50A_0003,circBank:hsa_circTMEM50A_001,circBase:hsa_circ_0000032,CIRCpedia:HSA_CIRCpedia_31071,circRNADb:hsa_circ_16811,CSCD:chr1:25340473-25343073,exoRBase:exo_circ_001286
chr1|25340473|25351693|+	Condition-independent	Human	hsa_circTMEM50A_002	hg38	chr1:25340473-25351693	chr1|25340473|25351693	+	287	NM_014313	TMEM50A	ENSG00000183726	1	RPF,cORF	circAtlas:hsa-TMEM50A_0007,circBank:hsa_circTMEM50A_002,circBase:hsa_circ_0007054,CIRCpedia:HSA_CIRCpedia_31072,circRNADb:hsa_circ_07036,CSCD:chr1:25340473-25351693,exoRBase:exo_circ_024392
chr1|26446315|26447660|+	Condition-independent	Human	hsa_circDHDDS_001	hg38	chr1:26446315-26447660	chr1|26446315|26447660	+	219	NM_001319959	DHDDS	ENSG00000117682	1	RPF,cORF,MS	circAtlas:hsa-DHDDS_0004,circBank:hsa_circDHDDS_006,circBase:hsa_circ_0000034,CIRCpedia:HSA_CIRCpedia_31125,circRNADb:hsa_circ_19894,CSCD:chr1:26446315-26447660,exoRBase:exo_circ_017987
chr1|26729650|26732792|+	Condition-independent	Human	hsa_circARID1A_001	hg38	chr1:26729650-26732792	chr1|26729650|26732792	+	783	NM_139135	ARID1A	ENSG00000117713	1	RPF,cORF,MS,m6A	circAtlas:hsa-ARID1A_0001,circBank:hsa_circARID1A_002,circBase:hsa_circ_0008494,CIRCpedia:HSA_CIRCpedia_31136,circRNADb:hsa_circ_17116,CSCD:chr1:26729650-26732792,exoRBase:exo_circ_000039
chr1|26942659|26943065|+	Condition-independent	Human	hsa_circNUDC_001	hg38	chr1:26942659-26943065	chr1|26942659|26943065	+	406	NM_006600	NUDC	ENSG00000090273	4	RPF,cORF	circAtlas:hsa-NUDC_0004,circBank:hsa_circNUDC_008,circBase:hsa_circ_0005087,CIRCpedia:HSA_CIRCpedia_31146,circRNADb:hsa_circ_10313,CSCD:chr1:26942659-26943065,exoRBase:exo_circ_002127
chr1|27668225|27669346|-	Condition-independent	Human	hsa_circIFI6_001	hg38	chr1:27668225-27669346	chr1|27668225|27669346	-	330	NM_002038	IFI6	ENSG00000126709	1	RPF,cORF,m6A	circAtlas:hsa-IFI6_0001,circBank:hsa_circIFI6_002,circBase:hsa_circ_0002470,CIRCpedia:HSA_CIRCpedia_69009,circRNADb:hsa_circ_14757,CSCD:chr1:27668225-27669346,exoRBase:exo_circ_020609
chr1|27789561|27793632|+	Condition-independent	Human	hsa_circSTX12_001	hg38	chr1:27789561-27793632	chr1|27789561|27793632	+	170	NM_177424	STX12	ENSG00000117758	1	RPF,cORF,MS	circAtlas:hsa-STX12_0001,circBank:hsa_circSTX12_002,circBase:hsa_circ_0008126,CIRCpedia:HSA_CIRCpedia_31166,circRNADb:hsa_circ_23313,CSCD:chr1:27789561-27793632,exoRBase:exo_circ_017669
chr1|30992389|30995220|-	Condition-independent	Human	hsa_circPUM1_002	hg38	chr1:30992389-30995220	chr1|30992389|30995220	-	438	NM_014676	PUM1	ENSG00000134644	1	RPF,cORF,MS,m6A	circAtlas:hsa-PUM1_0014,circBank:hsa_circPUM1_021,circBase:hsa_circ_0000043,CIRCpedia:HSA_CIRCpedia_31329,circRNADb:hsa_circ_05044,CSCD:chr1:30992389-30995220,exoRBase:exo_circ_000160
chr1|31915894|31919658|-	Condition-independent	Human	hsa_circPTP4A2_001	hg38	chr1:31915894-31919658	chr1|31915894|31919658	-	782	NM_080391	PTP4A2	ENSG00000184007	1	RPF,cORF,m6A	circAtlas:hsa-PTP4A2_0001,circBank:hsa_circPTP4A2_004,circBase:hsa_circ_0007364,CIRCpedia:HSA_CIRCpedia_31375,circRNADb:hsa_circ_22452,CSCD:chr1:31915894-31919658,exoRBase:exo_circ_003183
chr1|34992233|34992387|-	Condition-independent	Human	hsa_circZMYM6_001	hg38	chr1:34992233-34992387	chr1|34992233|34992387	-	154	NM_007167	ZMYM6	ENSG00000163867	1	RPF,cORF,MS,m6A	circAtlas:hsa-ZMYM6_0007,circBank:hsa_circZMYM6_008,circBase:hsa_circ_0011515,CIRCpedia:HSA_CIRCpedia_31503,CSCD:chr1:34992233-34992387,exoRBase:exo_circ_012643
chr1|35747906|35748604|-	Condition-independent	Human	hsa_circCLSPN_001	hg38	chr1:35747906-35748604	chr1|35747906|35748604	-	355	NM_022111	CLSPN	ENSG00000092853	1	RPF,cORF,MS	circAtlas:hsa-CLSPN_0004,circBank:hsa_circCLSPN_006,circBase:hsa_circ_0003352,CIRCpedia:HSA_CIRCpedia_31586,circRNADb:hsa_circ_14571,CSCD:chr1:35747906-35748604,exoRBase:exo_circ_030453,TSCD:chr1:35747906-35748604
chr1|38866879|38867610|-	Condition-independent	Human	hsa_circGJA9-MYCBP_001	hg38	chr1:38866879-38867610	chr1|38866879|38867610	-	179	NR_037633	GJA9-MYCBP	NA	1	RPF,cORF	circAtlas:hsa-MYCBP_0002,CIRCpedia:HSA_CIRCpedia_31714
chr1|40267785|40272035|+	Condition-independent	Human	hsa_circZMPSTE24_001	hg38	chr1:40267785-40272035	chr1|40267785|40272035	+	499	NM_005857	ZMPSTE24	ENSG00000084073	1	RPF,cORF,m6A	circAtlas:hsa-ZMPSTE24_0001,circBank:hsa_circZMPSTE24_003,circBase:hsa_circ_0008985,CIRCpedia:HSA_CIRCpedia_31822,circRNADb:hsa_circ_06919,CSCD:chr1:40267785-40272035,exoRBase:exo_circ_023596
chr1|43920403|43920928|+	Condition-independent	Human	hsa_circST3GAL3_001	hg38	chr1:43920403-43920928	chr1|43920403|43920928	+	294	NM_001350620	ST3GAL3	ENSG00000126091	2	RPF,cORF,MS	circAtlas:hsa-ST3GAL3_0004,circBank:hsa_circST3GAL3_014,circBase:hsa_circ_0006595,CIRCpedia:HSA_CIRCpedia_32001,circRNADb:hsa_circ_22986,CSCD:chr1:43920403-43920928,exoRBase:exo_circ_011866
chr1|44284834|44339322|-	Condition-independent	Human	hsa_circERI3_001	hg38	chr1:44284834-44339322	chr1|44284834|44339322	-	620	NM_001301699	ERI3	ENSG00000117419	2	RPF,cORF	circAtlas:hsa-ERI3_0013,circBank:hsa_circERI3_014,circBase:hsa_circ_0007437,CIRCpedia:HSA_CIRCpedia_32017,circRNADb:hsa_circ_03991,CSCD:chr1:44284834-44339322,exoRBase:exo_circ_038090
chr1|50655441|50744775|-	Condition-independent	Human	hsa_circFAF1_001	hg38	chr1:50655441-50744775	chr1|50655441|50744775	-	377	NM_007051	FAF1	ENSG00000185104	1	RPF,cORF,MS,m6A	Circ2Disease:hsa_circRNA_100219,circAtlas:hsa-FAF1_0003,circBank:hsa_circFAF1_018,circBase:hsa_circ_0004619,CIRCpedia:HSA_CIRCpedia_32234,circRNADb:hsa_circ_18082,CSCD:chr1:50655441-50744775,exoRBase:exo_circ_001481
chr1|62441487|62442299|+	Condition-independent	Human	hsa_circUSP1_001	hg38	chr1:62441487-62442299	chr1|62441487|62442299	+	226	NM_003368	USP1	ENSG00000162607	1	RPF,cORF,MS	circAtlas:hsa-USP1_0004,circBank:hsa_circUSP1_006,circBase:hsa_circ_0113805,CIRCpedia:HSA_CIRCpedia_32643,circRNADb:hsa_circ_29585,CSCD:chr1:62441487-62442299,exoRBase:exo_circ_012646
chr1|65364634|65366196|+	Condition-independent	Human	hsa_circDNAJC6_001	hg38	chr1:65364634-65366196	chr1|65364634|65366196	+	350	NM_014787	DNAJC6	ENSG00000116675	1	RPF,cORF,MS	circAtlas:hsa-DNAJC6_0001,circBank:hsa_circDNAJC6_002,circBase:hsa_circ_0002454,CIRCpedia:HSA_CIRCpedia_32763,circRNADb:hsa_circ_19407,CSCD:chr1:65364634-65366196,exoRBase:exo_circ_000250
chr1|70292387|70300908|-	Condition-independent	Human	hsa_circANKRD13C_001	hg38	chr1:70292387-70300908	chr1|70292387|70300908	-	439	NM_030816	ANKRD13C	ENSG00000118454	1	RPF,cORF,MS,m6A	circAtlas:hsa-ANKRD13C_0020,circBank:hsa_circANKRD13C_023,circBase:hsa_circ_0114049,CIRCpedia:HSA_CIRCpedia_32865,CSCD:chr1:70292387-70300908,exoRBase:exo_circ_012292
chr1|77717866|77718641|-	Condition-independent	Human	hsa_circUSP33_001	hg38	chr1:77717866-77718641	chr1|77717866|77718641	-	227	NM_201626	USP33	ENSG00000077254	1	RPF,cORF,MS	circAtlas:hsa-USP33_0001,circBank:hsa_circUSP33_039,circBase:hsa_circ_0012992,CIRCpedia:HSA_CIRCpedia_32933,CSCD:chr1:77717866-77718641,exoRBase:exo_circ_041958
chr1|7777159|7778169|+	Condition-independent	Human	hsa_circVAMP3_001	hg38	chr1:7777159-7778169	chr1|7777159|7778169	+	211	NM_004781	VAMP3	ENSG00000049245	2	RPF,cORF,m6A	circAtlas:hsa-VAMP3_0001,circBank:hsa_circVAMP3_004,circBase:hsa_circ_0006354,CIRCpedia:HSA_CIRCpedia_32961,circRNADb:hsa_circ_18051,CSCD:chr1:7777159-7778169,exoRBase:exo_circ_000092
chr1|8541213|8557523|-	Condition-independent	Human	hsa_circRERE_001	hg38	chr1:8541213-8557523	chr1|8541213|8557523	-	308	NM_012102	RERE	ENSG00000142599	1	RPF,cORF,MS	circAtlas:hsa-RERE_0007,circBank:hsa_circRERE_033,circBase:hsa_circ_0002158,CIRCpedia:HSA_CIRCpedia_33039,circRNADb:hsa_circ_08098,CSCD:chr1:8541213-8557523,exoRBase:exo_circ_000402
chr1|88770351|88771879|+	Condition-independent	Human	hsa_circPKN2_001	hg38	chr1:88770351-88771879	chr1|88770351|88771879	+	481	NM_001320707	PKN2	ENSG00000065243	1	RPF,cORF,m6A	circAtlas:hsa-PKN2_0001,circBank:hsa_circPKN2_010,circBase:hsa_circ_0002008,CIRCpedia:HSA_CIRCpedia_33092,circRNADb:hsa_circ_21202,CSCD:chr1:88770351-88771879,exoRBase:exo_circ_005981
chr1|95143890|95151419|+	Condition-independent	Human	hsa_circTLCD4_001	hg38	chr1:95143890-95151419	chr1|95143890|95151419	+	410	NM_152487	TLCD4	ENSG00000152078	1	RPF,cORF,MS	circAtlas:hsa-TMEM56-RWDD3_0004,circBank:hsa_circTMEM56-RWDD3_001,circBase:hsa_circ_0000095,CIRCpedia:HSA_CIRCpedia_33267,circRNADb:hsa_circ_03283,CSCD:chr1:95143890-95151419,exoRBase:exo_circ_000936
chr1|9567283|9570358|+	Condition-independent	Human	hsa_circSLC25A33_001	hg38	chr1:9567283-9570358	chr1|9567283|9570358	+	179	NM_032315	SLC25A33	ENSG00000171612	2	RPF,cORF,MS	CIRCpedia:HSA_CIRCpedia_33275,CSCD:chr1:9567283-9570358
chr1|9931890|9934860|-	Condition-independent	Human	hsa_circLZIC_001	hg38	chr1:9931890-9934860	chr1|9931890|9934860	-	277	NM_001316975	LZIC	ENSG00000162441	1	RPF,cORF,MS	circAtlas:hsa-LZIC_0003,circBank:hsa_circLZIC_005,circBase:hsa_circ_0000014,CIRCpedia:HSA_CIRCpedia_33327,circRNADb:hsa_circ_31394,CSCD:chr1:9931890-9934860,exoRBase:exo_circ_000093
chr1|9931890|9935627|-	Condition-independent	Human	hsa_circLZIC_002	hg38	chr1:9931890-9935627	chr1|9931890|9935627	-	413	NM_001316975	LZIC	ENSG00000162441	1	RPF,cORF,MS,m6A	circAtlas:hsa-LZIC_0006,circBank:hsa_circLZIC_004,circBase:hsa_circ_0007803,CIRCpedia:HSA_CIRCpedia_33328,circRNADb:hsa_circ_11549,CSCD:chr1:9931890-9935627,exoRBase:exo_circ_000896
chr10|100937401|100950753|+	Condition-independent	Human	hsa_circSLF2_001	hg38	chr10:100937401-100950753	chr10|100937401|100950753	+	894	NM_001136123	SLF2	ENSG00000119906	1	RPF,cORF	circAtlas:hsa-SLF2_0012,circBank:hsa_circFAM178A_021,circBase:hsa_circ_0002045,CIRCpedia:HSA_CIRCpedia_92,circRNADb:hsa_circ_30234,CSCD:chr10:100937401-100950753
chr10|101667885|101676436|-	Condition-independent	Human	hsa_circFBXW4_001	hg38	chr10:101667885-101676436	chr10|101667885|101676436	-	510	NM_001323541	FBXW4	ENSG00000107829	2	RPF,cORF,m6A	circAtlas:hsa-FBXW4_0001,circBank:hsa_circFBXW4_008,circBase:hsa_circ_0008362,CIRCpedia:HSA_CIRCpedia_117,circRNADb:hsa_circ_19957,CSCD:chr10:101667885-101676436,exoRBase:exo_circ_006835
chr10|110596397|110598290|+	Condition-independent	Human	hsa_circSMC3_001	hg38	chr10:110596397-110598290	chr10|110596397|110598290	+	305	NM_005445	SMC3	ENSG00000108055	1	RPF,cORF,m6A	circAtlas:hsa-SMC3_0001,circBank:hsa_circSMC3_016,circBase:hsa_circ_0000260,CIRCpedia:HSA_CIRCpedia_375,circRNADb:hsa_circ_30749,CSCD:chr10:110596397-110598290,exoRBase:exo_circ_000100
chr10|110964124|110985765|+	Condition-independent	Human	hsa_circSHOC2_001	hg38	chr10:110964124-110985765	chr10|110964124|110985765	+	1075	NM_001324337	SHOC2	ENSG00000108061	1	RPF,cORF,MS,m6A	circAtlas:hsa-SHOC2_0002,circBank:hsa_circSHOC2_007,circBase:hsa_circ_0020028,CIRCpedia:HSA_CIRCpedia_392,circRNADb:hsa_circ_07781,CSCD:chr10:110964124-110985765,exoRBase:exo_circ_000484
chr10|124681606|124682379|-	Condition-independent	Human	hsa_circFAM53B_001	hg38	chr10:124681606-124682379	chr10|124681606|124682379	-	773	NM_014661	FAM53B	ENSG00000189319	1	RPF,cORF,MS,m6A	circAtlas:hsa-FAM53B_0001,circBank:hsa_circFAM53B_016,circBase:hsa_circ_0000267,CIRCpedia:HSA_CIRCpedia_826,circRNADb:hsa_circ_29814,CSCD:chr10:124681606-124682379,exoRBase:exo_circ_000344
chr10|125038996|125111093|-	Condition-independent	Human	hsa_circCTBP2_001	hg38	chr10:125038996-125111093	chr10|125038996|125111093	-	263	NM_001083914	CTBP2	ENSG00000175029	1	RPF,cORF,MS,m6A	circAtlas:hsa-CTBP2_0002,circBank:hsa_circCTBP2_010,circBase:hsa_circ_0005418,CIRCpedia:HSA_CIRCpedia_853,circRNADb:hsa_circ_14392,CSCD:chr10:125038996-125111093
chr10|13191298|13192568|+	Condition-independent	Human	hsa_circMCM10_001	hg38	chr10:13191298-13192568	chr10|13191298|13192568	+	330	NM_018518	MCM10	ENSG00000065328	1	RPF,cORF,m6A	circAtlas:hsa-MCM10_0003,circBank:hsa_circMCM10_012,circBase:hsa_circ_0004477,CIRCpedia:HSA_CIRCpedia_997,circRNADb:hsa_circ_02155,CSCD:chr10:13191298-13192568,exoRBase:exo_circ_023412
chr10|132607914|132710456|+	Condition-independent	Human	hsa_circINPP5A_001	hg38	chr10:132607914-132710456	chr10|132607914|132710456	+	572	NM_005539	INPP5A	ENSG00000068383	1	RPF,cORF,MS,m6A	circAtlas:hsa-INPP5A_0002,circBank:hsa_circINPP5A_007,circBase:hsa_circ_0020538,CIRCpedia:HSA_CIRCpedia_1029,CSCD:chr10:132607914-132710456
chr10|22591628|22609717|-	Condition-independent	Human	hsa_circPIP4K2A_002	hg38	chr10:22591628-22609717	chr10|22591628|22609717	-	348	NM_005028	PIP4K2A	ENSG00000150867	1	RPF,cORF,MS,m6A	circAtlas:hsa-PIP4K2A_0002,circBank:hsa_circPIP4K2A_002,circBase:hsa_circ_0003583,CIRCpedia:HSA_CIRCpedia_1245,circRNADb:hsa_circ_12752,CSCD:chr10:22591628-22609717,exoRBase:exo_circ_000345
chr10|24527935|24536893|+	Condition-independent	Human	hsa_circKIAA1217_001	hg38	chr10:24527935-24536893	chr10|24527935|24536893	+	636	NM_001282767	KIAA1217	ENSG00000120549	1	RPF,cORF,IRES	circAtlas:hsa-KIAA1217_0013,CIRCpedia:HSA_CIRCpedia_1261,CSCD:chr10:24527935-24536893,exoRBase:exo_circ_019283
chr10|24937183|24942436|-	Condition-independent	Human	hsa_circPRTFDC1_001	hg38	chr10:24937183-24942436	chr10|24937183|24942436	-	291	NM_020200	PRTFDC1	ENSG00000099256	2	RPF,cORF	circAtlas:hsa-PRTFDC1_0002,circBank:hsa_circPRTFDC1_002,circBase:hsa_circ_0017995,CIRCpedia:HSA_CIRCpedia_1281,circRNADb:hsa_circ_13822,CSCD:chr10:24937183-24942436,exoRBase:exo_circ_029181
chr10|31908171|31910563|-	Condition-independent	Human	hsa_circARHGAP12_001	hg38	chr10:31908171-31910563	chr10|31908171|31910563	-	794	NM_001270698	ARHGAP12	ENSG00000165322	1	RPF,cORF,m6A	circAtlas:hsa-ARHGAP12_0031,circBank:hsa_circARHGAP12_003,circBase:hsa_circ_0000231,CIRCpedia:HSA_CIRCpedia_1491,circRNADb:hsa_circ_27235,CSCD:chr10:31908171-31910563,exoRBase:exo_circ_001223
chr10|35516522|35530243|+	Condition-independent	Human	hsa_circCCNY_001	hg38	chr10:35516522-35530243	chr10|35516522|35530243	+	315	NM_001282852	CCNY	ENSG00000108100	1	RPF,cORF,m6A	circAtlas:hsa-CCNY_0003,circBank:hsa_circCCNY_012,circBase:hsa_circ_0000235,CIRCpedia:HSA_CIRCpedia_1624,circRNADb:hsa_circ_19069,CSCD:chr10:35516522-35530243,exoRBase:exo_circ_000749
chr10|42816598|42823784|+	Condition-independent	Human	hsa_circBMS1_001	hg38	chr10:42816598-42823784	chr10|42816598|42823784	+	1127	NM_014753	BMS1	ENSG00000165733	1	RPF,cORF,m6A	circAtlas:hsa-BMS1_0003,circBank:hsa_circBMS1_013,circBase:hsa_circ_0018242,CIRCpedia:HSA_CIRCpedia_1654,circRNADb:hsa_circ_01256,CSCD:chr10:42816598-42823784
chr10|49915916|49935142|-	Condition-independent	Human	hsa_circPARG_001	hg38	chr10:49915916-49935142	chr10|49915916|49935142	-	1520	NM_001324381	PARG	ENSG00000227345	1	RPF,cORF,MS,m6A	circAtlas:hsa-PARG_0001,CIRCpedia:HSA_CIRCpedia_342518
chr10|5773841|5800705|-	Condition-independent	Human	hsa_circGDI2_001	hg38	chr10:5773841-5800705	chr10|5773841|5800705	-	774	NM_001115156	GDI2	ENSG00000057608	1	RPF,cORF	circAtlas:hsa-GDI2_0005,circBank:hsa_circGDI2_009,circBase:hsa_circ_0017586,CIRCpedia:HSA_CIRCpedia_1857,circRNADb:hsa_circ_25394,CSCD:chr10:5773841-5800705,exoRBase:exo_circ_000219
chr10|67966682|67992682|-	Condition-independent	Human	hsa_circHERC4_001	hg38	chr10:67966682-67992682	chr10|67966682|67992682	-	857	NM_022079	HERC4	ENSG00000148634	1	RPF,cORF	circAtlas:hsa-HERC4_0030,circBank:hsa_circHERC4_049,circBase:hsa_circ_0003308,CIRCpedia:HSA_CIRCpedia_67000,circRNADb:hsa_circ_30842,CSCD:chr10:67966682-67992682,exoRBase:exo_circ_035936
chr10|68911067|68914204|+	Condition-independent	Human	hsa_circDDX50_001	hg38	chr10:68911067-68914204	chr10|68911067|68914204	+	629	NM_024045	DDX50	ENSG00000107625	1	RPF,cORF,MS	circAtlas:hsa-DDX50_0003,circBank:hsa_circDDX50_003,circBase:hsa_circ_0094037,CIRCpedia:HSA_CIRCpedia_2136,circRNADb:hsa_circ_18534,CSCD:chr10:68911067-68914204
chr10|7220410|7227937|-	Condition-independent	Human	hsa_circSFMBT2_001	hg38	chr10:7220410-7227937	chr10|7220410|7227937	-	210	NM_001029880	SFMBT2	ENSG00000198879	1	RPF,cORF	circAtlas:hsa-SFMBT2_0006,circBank:hsa_circSFMBT2_044,circBase:hsa_circ_0017625,CIRCpedia:HSA_CIRCpedia_2254,circRNADb:hsa_circ_16903,CSCD:chr10:7220410-7227937,exoRBase:exo_circ_025910
chr10|7276891|7285954|-	Condition-independent	Human	hsa_circSFMBT2_002	hg38	chr10:7276891-7285954	chr10|7276891|7285954	-	434	NM_001029880	SFMBT2	ENSG00000198879	1	RPF,cORF,MS	circAtlas:hsa-SFMBT2_0003,circBank:hsa_circSFMBT2_020,circBase:hsa_circ_0000211,CIRCpedia:HSA_CIRCpedia_2276,circRNADb:hsa_circ_20556,CSCD:chr10:7276891-7285954,exoRBase:exo_circ_000220
chr10|73575511|73576361|-	Condition-independent	Human	hsa_circUSP54_002	hg38	chr10:73575511-73576361	chr10|73575511|73576361	-	390	NR_146997	USP54	ENSG00000166348	1	RPF,cORF,MS,m6A	circAtlas:hsa-USP54_0005,circBank:hsa_circUSP54_007,circBase:hsa_circ_0094167,CIRCpedia:HSA_CIRCpedia_2393,circRNADb:hsa_circ_18477,CSCD:chr10:73575511-73576361,exoRBase:exo_circ_020333
chr10|7797046|7802854|+	Condition-independent	Human	hsa_circATP5F1C_001	hg38	chr10:7797046-7802854	chr10|7797046|7802854	+	799	NM_005174	ATP5F1C	ENSG00000165629	2	RPF,cORF,MS,m6A	circAtlas:hsa-ATP5C1_0007,circBank:hsa_circATP5C1_006,circBase:hsa_circ_0007292,CIRCpedia:HSA_CIRCpedia_2478,circRNADb:hsa_circ_04997,CSCD:chr10:7797046-7802854,exoRBase:exo_circ_000221
chr10|84417770|84425893|+	Condition-independent	Human	hsa_circCCSER2_001	hg38	chr10:84417770-84425893	chr10|84417770|84425893	+	254	NM_001351290	CCSER2	ENSG00000107771	1	RPF,cORF	circAtlas:hsa-CCSER2_0002,circBank:hsa_circFAM190B_006,circBase:hsa_circ_0006956,CIRCpedia:HSA_CIRCpedia_2577,circRNADb:hsa_circ_08549,CSCD:chr10:84417770-84425893,exoRBase:exo_circ_000552
chr11|110136662|110137414|+	Condition-independent	Human	hsa_circZC3H12C_001	hg38	chr11:110136662-110137414	chr11|110136662|110137414	+	752	NM_033390	ZC3H12C	ENSG00000149289	1	RPF,cORF,MS,m6A	circAtlas:hsa-ZC3H12C_0001,circBank:hsa_circZC3H12C_005,circBase:hsa_circ_0005348,CIRCpedia:HSA_CIRCpedia_3213,circRNADb:hsa_circ_11254,CSCD:chr11:110136662-110137414,exoRBase:exo_circ_000530
chr11|120406117|120407823|+	Condition-independent	Human	hsa_circARHGEF12_001	hg38	chr11:120406117-120407823	chr11|120406117|120407823	+	110	NM_001301084	ARHGEF12	ENSG00000196914	1	RPF,cORF,m6A	circAtlas:hsa-ARHGEF12_0003,circBank:hsa_circARHGEF12_002,circBase:hsa_circ_0024604,CIRCpedia:HSA_CIRCpedia_3477,circRNADb:hsa_circ_27729,CSCD:chr11:120406117-120407823
chr11|124647364|124648175|-	Condition-independent	Human	hsa_circSIAE_001	hg38	chr11:124647364-124648175	chr11|124647364|124648175	-	244	NM_001199922	SIAE	ENSG00000110013	1	RPF,cORF	Circ2Disease:hsa_circRNA_000367,circAtlas:hsa-SIAE_0002,circBank:hsa_circSIAE_001,circBase:hsa_circ_0000367,CIRCpedia:HSA_CIRCpedia_3594,circRNADb:hsa_circ_26295,CSCD:chr11:124647364-124648175,exoRBase:exo_circ_000435
chr11|128484822|128490576|-	Condition-independent	Human	hsa_circETS1_001	hg38	chr11:128484822-128490576	chr11|128484822|128490576	-	648	NM_005238	ETS1	ENSG00000134954	2	RPF,cORF,MS,m6A	circAtlas:hsa-ETS1_0002,circBank:hsa_circETS1_004,circBase:hsa_circ_0004296,CIRCpedia:HSA_CIRCpedia_3691,circRNADb:hsa_circ_14283,CSCD:chr11:128484822-128490576,exoRBase:exo_circ_011689
chr11|17988596|18008076|-	Condition-independent	Human	hsa_circSERGEF_001	hg38	chr11:17988596-18008076	chr11|17988596|18008076	-	784	NM_012139	SERGEF	ENSG00000129158	1	RPF,cORF,MS,m6A	circAtlas:hsa-SERGEF_0007,circBank:hsa_circSERGEF_006,circBase:hsa_circ_0021412,CIRCpedia:HSA_CIRCpedia_3886,circRNADb:hsa_circ_00028,CSCD:chr11:17988596-18008076,exoRBase:exo_circ_012336
chr11|18291441|18292019|-	Condition-independent	Human	hsa_circHPS5_001	hg38	chr11:18291441-18292019	chr11|18291441|18292019	-	578	NM_181508	HPS5	ENSG00000110756	1	RPF,cORF,m6A	circAtlas:hsa-HPS5_0002,circBank:hsa_circHPS5_023,circBase:hsa_circ_0000279,CIRCpedia:HSA_CIRCpedia_3903,circRNADb:hsa_circ_04896,CSCD:chr11:18291441-18292019,exoRBase:exo_circ_006779
chr11|18291441|18292976|-	Condition-independent	Human	hsa_circHPS5_002	hg38	chr11:18291441-18292976	chr11|18291441|18292976	-	656	NM_181508	HPS5	ENSG00000110756	3	RPF,cORF,m6A	circAtlas:hsa-HPS5_0012,circBank:hsa_circHPS5_018,circBase:hsa_circ_0000280,CIRCpedia:HSA_CIRCpedia_3904,circRNADb:hsa_circ_24381,CSCD:chr11:18291441-18292976,exoRBase:exo_circ_000613
chr11|33286412|33287511|+	Condition-independent	Human	hsa_circHIPK3_001	hg38	chr11:33286412-33287511	chr11|33286412|33287511	+	1099	NM_005734	HIPK3	ENSG00000110422	5	RPF,cORF,m6A	Circ2Disease:circHIPK3,Circ2Disease:circHIPK3,Circ2Disease:circHIPK3,Circ2Disease:circHIPK3,Circ2Disease:circR-284,Circ2Disease:hsa_circRNA_100782,circAtlas:hsa-HIPK3_0001,circBank:hsa_circHIPK3_004,circBase:hsa_circ_0000284,CIRCpedia:HSA_CIRCpedia_4134,circRNADb:hsa_circ_24807,CSCD:chr11:33286412-33287511,exoRBase:exo_circ_000027
chr11|34197324|34204690|-	Condition-independent	Human	hsa_circABTB2_001	hg38	chr11:34197324-34204690	chr11|34197324|34204690	-	361	NM_145804	ABTB2	ENSG00000166016	1	RPF,cORF,MS,m6A	circAtlas:hsa-ABTB2_0001,circBank:hsa_circABTB2_001,circBase:hsa_circ_0095759,CIRCpedia:HSA_CIRCpedia_4199,circRNADb:hsa_circ_28190,CSCD:chr11:34197324-34204690,exoRBase:exo_circ_041671
chr11|36227084|36227430|+	Condition-independent	Human	hsa_circLDLRAD3_001	hg38	chr11:36227084-36227430	chr11|36227084|36227430	+	346	NM_001304263	LDLRAD3	ENSG00000179241	2	RPF,cORF	circAtlas:hsa-LDLRAD3_0003,circBank:hsa_circLDLRAD3_007,circBase:hsa_circ_0006988,CIRCpedia:HSA_CIRCpedia_4254,circRNADb:hsa_circ_08194,CSCD:chr11:36227084-36227430,exoRBase:exo_circ_005850
chr11|45862059|45872233|+	Condition-independent	Human	hsa_circCRY2_001	hg38	chr11:45862059-45872233	chr11|45862059|45872233	+	1132	NM_021117	CRY2	ENSG00000121671	1	RPF,cORF,m6A	circAtlas:hsa-CRY2_0002,circBank:hsa_circCRY2_004,circBase:hsa_circ_0000295,CIRCpedia:HSA_CIRCpedia_4416,circRNADb:hsa_circ_00790,CSCD:chr11:45862059-45872233,exoRBase:exo_circ_017518
chr11|46076753|46092223|-	Condition-independent	Human	hsa_circPHF21A_001	hg38	chr11:46076753-46092223	chr11|46076753|46092223	-	277	NM_001352026	PHF21A	ENSG00000135365	3	RPF,cORF,MS,m6A	circAtlas:hsa-PHF21A_0002,circBank:hsa_circPHF21A_005,circBase:hsa_circ_0000296,CIRCpedia:HSA_CIRCpedia_4427,circRNADb:hsa_circ_04915,CSCD:chr11:46076753-46092223
chr11|46493607|46512813|-	Condition-independent	Human	hsa_circAMBRA1_001	hg38	chr11:46493607-46512813	chr11|46493607|46512813	-	449	NM_001367470	AMBRA1	ENSG00000110497	3	RPF,cORF,MS,m6A	circAtlas:hsa-AMBRA1_0002,circBank:hsa_circAMBRA1_029,circBase:hsa_circ_0007061,CIRCpedia:HSA_CIRCpedia_4450,circRNADb:hsa_circ_22475,CSCD:chr11:46493607-46512813,exoRBase:exo_circ_006781
chr11|47625673|47627127|-	Condition-independent	Human	hsa_circMTCH2_001	hg38	chr11:47625673-47627127	chr11|47625673|47627127	-	116	NM_014342	MTCH2	ENSG00000109919	1	RPF,cORF	circAtlas:hsa-MTCH2_0001,circBank:hsa_circMTCH2_022,circBase:hsa_circ_0022025,CIRCpedia:HSA_CIRCpedia_4609,circRNADb:hsa_circ_03643,CSCD:chr11:47625673-47627127
chr11|47783072|47786554|-	Condition-independent	Human	hsa_circNUP160_001	hg38	chr11:47783072-47786554	chr11|47783072|47786554	-	370	NR_134636	NUP160	ENSG00000030066	1	RPF,cORF	circAtlas:hsa-NUP160_0008,circBank:hsa_circNUP160_059,circBase:hsa_circ_0022058,CIRCpedia:HSA_CIRCpedia_4648,circRNADb:hsa_circ_03543,CSCD:chr11:47783072-47786554,exoRBase:exo_circ_025028
chr11|61366044|61367998|+	Condition-independent	Human	hsa_circTMEM138_001	hg38	chr11:61366044-61367998	chr11|61366044|61367998	+	248	NM_016464	TMEM138	ENSG00000149483	1	RPF,cORF	circAtlas:hsa-TMEM138_0003,circBank:hsa_circTMEM138_005,circBase:hsa_circ_0002058,CIRCpedia:HSA_CIRCpedia_4826,circRNADb:hsa_circ_04334,CSCD:chr11:61366044-61367998,exoRBase:exo_circ_005888
chr11|61437624|61438113|+	Condition-independent	Human	hsa_circSDHAF2_001	hg38	chr11:61437624-61438113	chr11|61437624|61438113	+	334	NM_017841	SDHAF2	ENSG00000167985	2	RPF,cORF,m6A	circAtlas:hsa-SDHAF2_0001,circBank:hsa_circSDHAF2_003,circBase:hsa_circ_0000311,CIRCpedia:HSA_CIRCpedia_4841,circRNADb:hsa_circ_32431,CSCD:chr11:61437624-61438113,exoRBase:exo_circ_000486
chr11|67215339|67219403|+	Condition-independent	Human	hsa_circKDM2A_001	hg38	chr11:67215339-67219403	chr11|67215339|67219403	+	471	NR_027473	KDM2A	ENSG00000173120	1	RPF,cORF,MS,m6A	circAtlas:hsa-KDM2A_0021,circBank:hsa_circKDM2A_016,circBase:hsa_circ_0096257,CIRCpedia:HSA_CIRCpedia_5205,CSCD:chr11:67215339-67219403,exoRBase:exo_circ_037422,TSCD:chr11:67215339-67219403
chr11|68347846|68348243|+	Condition-independent	Human	hsa_circLRP5_001	hg38	chr11:68347846-68348243	chr11|68347846|68348243	+	397	NM_002335	LRP5	ENSG00000162337	1	RPF,cORF,MS,m6A	circAtlas:hsa-LRP5_0013,circBank:hsa_circLRP5_002,circBase:hsa_circ_0023179,CIRCpedia:HSA_CIRCpedia_5272,circRNADb:hsa_circ_32408,CSCD:chr11:68347846-68348243
chr11|77619605|77625818|-	Condition-independent	Human	hsa_circCLNS1A_001	hg38	chr11:77619605-77625818	chr11|77619605|77625818	-	519	NM_001293	CLNS1A	ENSG00000074201	1	RPF,cORF	circAtlas:hsa-CLNS1A_0006,circBank:hsa_circCLNS1A_012,circBase:hsa_circ_0023694,CIRCpedia:HSA_CIRCpedia_5704,circRNADb:hsa_circ_20108,CSCD:chr11:77619605-77625818,exoRBase:exo_circ_004856
chr11|77624962|77625818|-	Condition-independent	Human	hsa_circCLNS1A_002	hg38	chr11:77624962-77625818	chr11|77624962|77625818	-	856	NM_001293	CLNS1A	ENSG00000074201	2	RPF,cORF	circAtlas:hsa-CLNS1A_0007,circBank:hsa_circCLNS1A_010,circBase:hsa_circ_0000343,CIRCpedia:HSA_CIRCpedia_5709,circRNADb:hsa_circ_10287,CSCD:chr11:77624962-77625818,exoRBase:exo_circ_000961
chr11|77691158|77693611|-	Condition-independent	Human	hsa_circRSF1_001	hg38	chr11:77691158-77693611	chr11|77691158|77693611	-	185	NM_016578	RSF1	ENSG00000048649	1	RPF,cORF,m6A	circAtlas:hsa-RSF1_0044,circBank:hsa_circRSF1_027,circBase:hsa_circ_0004831,CIRCpedia:HSA_CIRCpedia_5720,circRNADb:hsa_circ_26581,CSCD:chr11:77691158-77693611,exoRBase:exo_circ_011671
chr11|85981744|85982003|-	Condition-independent	Human	hsa_circPICALM_001	hg38	chr11:85981744-85982003	chr11|85981744|85982003	-	163	NM_007166	PICALM	ENSG00000073921	1	RPF,cORF,MS	circAtlas:hsa-PICALM_0090,circBank:hsa_circPICALM_092,circBase:hsa_circ_0023904,CIRCpedia:HSA_CIRCpedia_5878,circRNADb:hsa_circ_03143,CSCD:chr11:85981744-85982003,exoRBase:exo_circ_022598
chr11|86007541|86031611|-	Condition-independent	Human	hsa_circPICALM_002	hg38	chr11:86007541-86031611	chr11|86007541|86031611	-	677	NM_007166	PICALM	ENSG00000073921	1	RPF,cORF,m6A	circAtlas:hsa-PICALM_0007,circBank:hsa_circPICALM_018,circBase:hsa_circ_0023936,CIRCpedia:HSA_CIRCpedia_5905,circRNADb:hsa_circ_03221,CSCD:chr11:86007541-86031611,exoRBase:exo_circ_001128
chr11|9429673|9431003|+	Condition-independent	Human	hsa_circIPO7_001	hg38	chr11:9429673-9431003	chr11|9429673|9431003	+	290	NM_006391	IPO7	ENSG00000205339	1	RPF,cORF,m6A	circAtlas:hsa-IPO7_0033,circBank:hsa_circIPO7_042,circBase:hsa_circ_0005092,CIRCpedia:HSA_CIRCpedia_6126,circRNADb:hsa_circ_17427,CSCD:chr11:9429673-9431003
chr12|108652271|108654410|-	Condition-independent	Human	hsa_circCORO1C_001	hg38	chr12:108652271-108654410	chr12|108652271|108654410	-	251	NM_014325	CORO1C	ENSG00000110880	5	RPF,cORF,m6A	circAtlas:hsa-CORO1C_0003,circBank:hsa_circCORO1C_029,circBase:hsa_circ_0000437,CIRCpedia:HSA_CIRCpedia_6479,circRNADb:hsa_circ_01619,CSCD:chr12:108652271-108654410,exoRBase:exo_circ_000012
chr12|111485270|111488780|-	Condition-independent	Human	hsa_circATXN2_001	hg38	chr12:111485270-111488780	chr12|111485270|111488780	-	583	NM_001310121	ATXN2	ENSG00000204842	1	RPF,cORF,MS,m6A	circAtlas:hsa-ATXN2_0001,circBank:hsa_circATXN2_042,circBase:hsa_circ_0028252,CIRCpedia:HSA_CIRCpedia_72352,circRNADb:hsa_circ_21189,CSCD:chr12:111485270-111488780,exoRBase:exo_circ_024522
chr12|111485270|111510582|-	Condition-independent	Human	hsa_circATXN2_002	hg38	chr12:111485270-111510582	chr12|111485270|111510582	-	960	NM_001310121	ATXN2	ENSG00000204842	1	RPF,cORF,m6A	circAtlas:hsa-ATXN2_0040,circBank:hsa_circATXN2_034,circBase:hsa_circ_0028255,CIRCpedia:HSA_CIRCpedia_6679,circRNADb:hsa_circ_07560,CSCD:chr12:111485270-111510582,exoRBase:exo_circ_031206
chr12|111552279|111555919|-	Condition-independent	Human	hsa_circATXN2_003	hg38	chr12:111552279-111555919	chr12|111552279|111555919	-	320	NM_001372574	ATXN2	ENSG00000204842	2	RPF,cORF	circAtlas:hsa-ATXN2_0002,circBank:hsa_circATXN2_005,circBase:hsa_circ_0002457,CIRCpedia:HSA_CIRCpedia_6698,circRNADb:hsa_circ_10539,CSCD:chr12:111552279-111555919,exoRBase:exo_circ_001102
chr12|112229697|112231715|-	Condition-independent	Human	hsa_circHECTD4_001	hg38	chr12:112229697-112231715	chr12|112229697|112231715	-	522	NM_001109662	HECTD4	ENSG00000173064	1	RPF,cORF,m6A	circAtlas:hsa-HECTD4_0060,circBank:hsa_circC12orf51_077,circBase:hsa_circ_0097400,CIRCpedia:HSA_CIRCpedia_6834,circRNADb:hsa_circ_25682,CSCD:chr12:112229697-112231715,exoRBase:exo_circ_035962
chr12|116096668|116111512|-	Condition-independent	Human	hsa_circMED13L_001	hg38	chr12:116096668-116111512	chr12|116096668|116111512	-	169	NM_015335	MED13L	ENSG00000123066	1	RPF,cORF	circAtlas:hsa-MED13L_0003,circBank:hsa_circMED13L_026,circBase:hsa_circ_0000441,CIRCpedia:HSA_CIRCpedia_6949,circRNADb:hsa_circ_18334,CSCD:chr12:116096668-116111512,exoRBase:exo_circ_045390
chr12|116237467|116237705|-	Condition-independent	Human	hsa_circMED13L_002	hg38	chr12:116237467-116237705	chr12|116237467|116237705	-	238	NM_015335	MED13L	ENSG00000123066	1	RPF,cORF,MS,m6A	circAtlas:hsa-MED13L_0007,circBank:hsa_circMED13L_007,circBase:hsa_circ_0028587,CIRCpedia:HSA_CIRCpedia_6955,circRNADb:hsa_circ_11899,CSCD:chr12:116237467-116237705,exoRBase:exo_circ_024754
chr12|118212913|118214110|-	Condition-independent	Human	hsa_circTAOK3_001	hg38	chr12:118212913-118214110	chr12|118212913|118214110	-	176	NM_001346492	TAOK3	ENSG00000135090	1	RPF,cORF	circAtlas:hsa-TAOK3_0017,circBank:hsa_circTAOK3_016,circBase:hsa_circ_0028665,CIRCpedia:HSA_CIRCpedia_7022,CSCD:chr12:118212913-118214110,exoRBase:exo_circ_013116
chr12|11869423|11869969|+	Condition-independent	Human	hsa_circETV6_001	hg38	chr12:11869423-11869969	chr12|11869423|11869969	+	546	NM_001987	ETV6	ENSG00000139083	1	RPF,cORF,m6A	circAtlas:hsa-ETV6_0002,circBank:hsa_circETV6_004,circBase:hsa_circ_0004123,CIRCpedia:HSA_CIRCpedia_7064,circRNADb:hsa_circ_31112,CSCD:chr12:11869423-11869969,exoRBase:exo_circ_000318
chr12|120154969|120155719|-	Condition-independent	Human	hsa_circGCN1_001	hg38	chr12:120154969-120155719	chr12|120154969|120155719	-	389	NM_006836	GCN1	ENSG00000089154	5	RPF,cORF,MS,m6A	circAtlas:hsa-GCN1_0003,circBank:hsa_circGCN1L1_117,circBase:hsa_circ_0000448,CIRCpedia:HSA_CIRCpedia_7094,circRNADb:hsa_circ_17400,CSCD:chr12:120154969-120155719,exoRBase:exo_circ_011806
chr12|120782654|120784593|-	Condition-independent	Human	hsa_circSPPL3_001	hg38	chr12:120782654-120784593	chr12|120782654|120784593	-	312	NM_139015	SPPL3	ENSG00000157837	1	RPF,cORF,MS	circAtlas:hsa-SPPL3_0001,circBank:hsa_circSPPL3_006,circBase:hsa_circ_0003472,CIRCpedia:HSA_CIRCpedia_7153,circRNADb:hsa_circ_04060,CSCD:chr12:120782654-120784593,exoRBase:exo_circ_000155
chr12|121780871|121781192|-	Condition-independent	Human	hsa_circRHOF_001	hg38	chr12:121780871-121781192	chr12|121780871|121781192	-	321	NM_019034	RHOF	ENSG00000139725	1	RPF,cORF	circAtlas:hsa-RHOF_0001,circBank:hsa_circRHOF_002,circBase:hsa_circ_0000450,CIRCpedia:HSA_CIRCpedia_7229,circRNADb:hsa_circ_10391,exoRBase:exo_circ_000319
chr12|123586746|123590449|+	Condition-independent	Human	hsa_circTMED2_001	hg38	chr12:123586746-123590449	chr12|123586746|123590449	+	322	NM_001321445	TMED2	ENSG00000086598	1	RPF,cORF,m6A	circAtlas:hsa-TMED2_0001,circBank:hsa_circTMED2_002,circBase:hsa_circ_0000458,CIRCpedia:HSA_CIRCpedia_7484,circRNADb:hsa_circ_20928,CSCD:chr12:123586746-123590449,exoRBase:exo_circ_000320
chr12|124449814|124495368|-	Condition-independent	Human	hsa_circNCOR2_001	hg38	chr12:124449814-124495368	chr12|124449814|124495368	-	932	NM_001206654	NCOR2	ENSG00000196498	1	RPF,cORF,m6A,IRES	circAtlas:hsa-NCOR2_0055,circBank:hsa_circNCOR2_006,circBase:hsa_circ_0005750,CIRCpedia:HSA_CIRCpedia_7573,circRNADb:hsa_circ_29313,CSCD:chr12:124449814-124495368
chr12|15681225|15682972|-	Condition-independent	Human	hsa_circEPS8_001	hg38	chr12:15681225-15682972	chr12|15681225|15682972	-	157	NM_004447	EPS8	ENSG00000151491	1	RPF,cORF,MS,m6A	circAtlas:hsa-EPS8_0004,circBank:hsa_circEPS8_003,circBase:hsa_circ_0025535,CIRCpedia:HSA_CIRCpedia_7850,CSCD:chr12:15681225-15682972
chr12|27714779|27724186|+	Condition-independent	Human	hsa_circMRPS35_001	hg38	chr12:27714779-27724186	chr12|27714779|27724186	+	410	NM_001190864	MRPS35	ENSG00000061794	2	RPF,cORF,m6A	circAtlas:hsa-MRPS35_0002,circBank:hsa_circMRPS35_002,circBase:hsa_circ_0000384,CIRCpedia:HSA_CIRCpedia_8145,circRNADb:hsa_circ_16464,CSCD:chr12:27714779-27724186,exoRBase:exo_circ_000824
chr12|29751665|29758777|-	Condition-independent	Human	hsa_circTMTC1_001	hg38	chr12:29751665-29758777	chr12|29751665|29758777	-	458	NM_001367875	TMTC1	ENSG00000133687	1	RPF,cORF	circAtlas:hsa-TMTC1_0004,circBank:hsa_circTMTC1_007,circBase:hsa_circ_0025767,CIRCpedia:HSA_CIRCpedia_8211,circRNADb:hsa_circ_23936,CSCD:chr12:29751665-29758777
chr12|32607956|32611283|+	Condition-independent	Human	hsa_circFGD4_001	hg38	chr12:32607956-32611283	chr12|32607956|32611283	+	345	NM_001304480	FGD4	ENSG00000139132	1	RPF,cORF	circAtlas:hsa-FGD4_0018,circBank:hsa_circFGD4_024,circBase:hsa_circ_0000390,CIRCpedia:HSA_CIRCpedia_8326,circRNADb:hsa_circ_25462,CSCD:chr12:32607956-32611283,exoRBase:exo_circ_000962
chr12|48063709|48101516|-	Condition-independent	Human	hsa_circSENP1_001	hg38	chr12:48063709-48101516	chr12|48063709|48101516	-	552	NM_001267595	SENP1	ENSG00000079387	1	RPF,cORF	circAtlas:hsa-SENP1_0008,circBank:hsa_circSENP1_004,circBase:hsa_circ_0026023,CIRCpedia:HSA_CIRCpedia_8528,circRNADb:hsa_circ_27002,CSCD:chr12:48063709-48101516,exoRBase:exo_circ_039868
chr12|50427761|50429090|+	Condition-independent	Human	hsa_circLARP4_001	hg38	chr12:50427761-50429090	chr12|50427761|50429090	+	304	NM_001170804	LARP4	ENSG00000161813	1	RPF,cORF,MS,m6A	circAtlas:hsa-LARP4_0026,circBank:hsa_circLARP4_006,circBase:hsa_circ_0003873,CIRCpedia:HSA_CIRCpedia_8677,circRNADb:hsa_circ_22393,CSCD:chr12:50427761-50429090
chr12|53276619|53277227|+	Condition-independent	Human	hsa_circESPL1_001	hg38	chr12:53276619-53277227	chr12|53276619|53277227	+	385	NM_012291	ESPL1	ENSG00000135476	1	RPF,cORF,MS,m6A	circAtlas:hsa-ESPL1_0002,circBank:hsa_circESPL1_009,circBase:hsa_circ_0000402,CIRCpedia:HSA_CIRCpedia_8898,circRNADb:hsa_circ_15045,CSCD:chr12:53276619-53277227
chr12|56666203|56670364|-	Condition-independent	Human	hsa_circPTGES3_001	hg38	chr12:56666203-56670364	chr12|56666203|56670364	-	153	NM_006601	PTGES3	ENSG00000110958	1	RPF,cORF,m6A	circAtlas:hsa-PTGES3_0003,circBank:hsa_circPTGES3_009,circBase:hsa_circ_0027089,CIRCpedia:HSA_CIRCpedia_9099,CSCD:chr12:56666203-56670364
chr12|56670274|56673065|-	Condition-independent	Human	hsa_circPTGES3_002	hg38	chr12:56670274-56673065	chr12|56670274|56673065	-	373	NM_006601	PTGES3	ENSG00000110958	1	RPF,cORF,MS,m6A	circAtlas:hsa-PTGES3_0001,circBank:hsa_circPTGES3_003,circBase:hsa_circ_0027093,CIRCpedia:HSA_CIRCpedia_9102,circRNADb:hsa_circ_03399,CSCD:chr12:56670274-56673065
chr12|68302619|68302872|-	Condition-independent	Human	hsa_circMDM1_001	hg38	chr12:68302619-68302872	chr12|68302619|68302872	-	253	NM_001205028	MDM1	ENSG00000111554	1	RPF,cORF,MS,m6A	circAtlas:hsa-MDM1_0003,circBank:hsa_circMDM1_003,circBase:hsa_circ_0027459,CIRCpedia:HSA_CIRCpedia_9422,circRNADb:hsa_circ_32807,CSCD:chr12:68302619-68302872,exoRBase:exo_circ_000350
chr12|68648698|68652051|+	Condition-independent	Human	hsa_circRAP1B_001	hg38	chr12:68648698-68652051	chr12|68648698|68652051	+	209	NM_001251922	RAP1B	ENSG00000127314	1	RPF,cORF,m6A	circAtlas:hsa-RAP1B_0008,CIRCpedia:HSA_CIRCpedia_9424,CSCD:chr12:68648698-68652051
chr12|68650399|68654252|+	Condition-independent	Human	hsa_circRAP1B_003	hg38	chr12:68650399-68654252	chr12|68650399|68654252	+	994	NM_001251921	RAP1B	ENSG00000127314	2	RPF,cORF	circAtlas:hsa-RAP1B_0001,circBank:hsa_circRAP1B_004,circBase:hsa_circ_0027464,CIRCpedia:HSA_CIRCpedia_9427,circRNADb:hsa_circ_18998,CSCD:chr12:68650399-68654252
chr12|68654111|68654252|+	Condition-independent	Human	hsa_circRAP1B_004	hg38	chr12:68654111-68654252	chr12|68654111|68654252	+	141	NM_001251917	RAP1B	ENSG00000127314	1	RPF,cORF,MS	circAtlas:hsa-RAP1B_0009,circBank:hsa_circRAP1B_005,circBase:hsa_circ_0003260,CIRCpedia:HSA_CIRCpedia_9429,circRNADb:hsa_circ_29088,CSCD:chr12:68654111-68654252
chr12|69251128|69262562|+	Condition-independent	Human	hsa_circCPSF6_001	hg38	chr12:69251128-69262562	chr12|69251128|69262562	+	1599	NM_007007	CPSF6	ENSG00000111605	6	RPF,cORF,m6A	circAtlas:hsa-CPSF6_0011,circBank:hsa_circCPSF6_006,circBase:hsa_circ_0000417,CIRCpedia:HSA_CIRCpedia_9469,circRNADb:hsa_circ_03726,CSCD:chr12:69251128-69262562,exoRBase:exo_circ_000368
chr12|69589484|69592159|+	Condition-independent	Human	hsa_circCCT2_001	hg38	chr12:69589484-69592159	chr12|69589484|69592159	+	304	NM_006431	CCT2	ENSG00000166226	1	RPF,cORF,m6A	circAtlas:hsa-CCT2_0004,circBank:hsa_circCCT2_007,circBase:hsa_circ_0000418,CIRCpedia:HSA_CIRCpedia_9492,circRNADb:hsa_circ_12599,CSCD:chr12:69589484-69592159,exoRBase:exo_circ_000615
chr12|69589484|69593613|+	Condition-independent	Human	hsa_circCCT2_002	hg38	chr12:69589484-69593613	chr12|69589484|69593613	+	536	NM_006431	CCT2	ENSG00000166226	1	RPF,cORF,m6A	circAtlas:hsa-CCT2_0003,circBank:hsa_circCCT2_009,circBase:hsa_circ_0002940,CIRCpedia:HSA_CIRCpedia_9493,circRNADb:hsa_circ_24568,CSCD:chr12:69589484-69593613,exoRBase:exo_circ_000461
chr12|69800208|69801721|+	Condition-independent	Human	hsa_circRAB3IP_001	hg38	chr12:69800208-69801721	chr12|69800208|69801721	+	242	NM_175625	RAB3IP	ENSG00000127328	6	RPF,cORF	circAtlas:hsa-RAB3IP_0013,circBank:hsa_circRAB3IP_008,circBase:hsa_circ_0000419,CIRCpedia:HSA_CIRCpedia_9499,circRNADb:hsa_circ_27724,CSCD:chr12:69800208-69801721,exoRBase:exo_circ_000050
chr12|70278131|70311017|+	Condition-independent	Human	hsa_circCNOT2_001	hg38	chr12:70278131-70311017	chr12|70278131|70311017	+	266	NM_001199302	CNOT2	ENSG00000111596	1	RPF,cORF,MS,m6A	circAtlas:hsa-CNOT2_0003,circBank:hsa_circCNOT2_005,circBase:hsa_circ_0007127,CIRCpedia:HSA_CIRCpedia_9505,circRNADb:hsa_circ_21743,CSCD:chr12:70278131-70311017,exoRBase:exo_circ_005974
chr12|71769799|71774022|+	Condition-independent	Human	hsa_circRAB21_001	hg38	chr12:71769799-71774022	chr12|71769799|71774022	+	232	NM_014999	RAB21	ENSG00000080371	1	RPF,cORF,MS	circAtlas:hsa-RAB21_0002,circBank:hsa_circRAB21_001,circBase:hsa_circ_0099178,CIRCpedia:HSA_CIRCpedia_9564,CSCD:chr12:71769799-71774022
chr12|8713810|8714041|+	Condition-independent	Human	hsa_circRIMKLB_001	hg38	chr12:8713810-8714041	chr12|8713810|8714041	+	231	NM_001352267	RIMKLB	ENSG00000166532	1	RPF,cORF,m6A	circAtlas:hsa-RIMKLB_0002,circBank:hsa_circRIMKLB_003,circBase:hsa_circ_0025372,CIRCpedia:HSA_CIRCpedia_9713,circRNADb:hsa_circ_19896,CSCD:chr12:8713810-8714041,exoRBase:exo_circ_013717
chr12|95208842|95211267|-	Condition-independent	Human	hsa_circFGD6_001	hg38	chr12:95208842-95211267	chr12|95208842|95211267	-	2425	NM_018351	FGD6	ENSG00000180263	2	RPF,cORF,MS,m6A	circAtlas:hsa-FGD6_0008,circBank:hsa_circFGD6_001,circBase:hsa_circ_0099549,CIRCpedia:HSA_CIRCpedia_9836,circRNADb:hsa_circ_12465,CSCD:chr12:95208842-95211267,exoRBase:exo_circ_000616
chr12|96323947|96334865|-	Condition-independent	Human	hsa_circCDK17_001	hg38	chr12:96323947-96334865	chr12|96323947|96334865	-	312	NM_002595	CDK17	ENSG00000059758	1	RPF,cORF,MS,m6A	circAtlas:hsa-CDK17_0013,circBank:hsa_circCDK17_001,circBase:hsa_circ_0002762,CIRCpedia:HSA_CIRCpedia_9893,circRNADb:hsa_circ_15086,CSCD:chr12:96323947-96334865,exoRBase:exo_circ_000395
chr13|110622215|110624279|+	Condition-independent	Human	hsa_circNAXD_001	hg38	chr13:110622215-110624279	chr13|110622215|110624279	+	197	NR_040103	NAXD	ENSG00000213995	2	RPF,cORF	circAtlas:hsa-NAXD_0001,circBank:hsa_circCARKD_003,circBase:hsa_circ_0030883,CIRCpedia:HSA_CIRCpedia_10057,circRNADb:hsa_circ_12386,CSCD:chr13:110622215-110624279,exoRBase:exo_circ_001224
chr13|111217678|111244294|+	Condition-independent	Human	hsa_circARHGEF7_001	hg38	chr13:111217678-111244294	chr13|111217678|111244294	+	482	NM_003899	ARHGEF7	ENSG00000102606	1	RPF,cORF,MS,m6A	circAtlas:hsa-ARHGEF7_0016,circBank:hsa_circARHGEF7_019,circBase:hsa_circ_0009141,CIRCpedia:HSA_CIRCpedia_10092,circRNADb:hsa_circ_22659,CSCD:chr13:111217678-111244294,exoRBase:exo_circ_019599
chr13|114073719|114073837|-	Condition-independent	Human	hsa_circRASA3_001	hg38	chr13:114073719-114073837	chr13|114073719|114073837	-	118	NM_001320821	RASA3	ENSG00000185989	1	RPF,cORF	CIRCpedia:HSA_CIRCpedia_70469
chr13|24222818|24224582|+	Condition-independent	Human	hsa_circSPATA13_001	hg38	chr13:24222818-24224582	chr13|24222818|24224582	+	1764	NM_001166271	SPATA13	ENSG00000182957	1	RPF,cORF,m6A	circAtlas:hsa-SPATA13_0007,circBank:hsa_circSPATA13_003,circBase:hsa_circ_0004865,CIRCpedia:HSA_CIRCpedia_10388,circRNADb:hsa_circ_03660,CSCD:chr13:24222818-24224582,exoRBase:exo_circ_016918
chr13|26337566|26353880|+	Condition-independent	Human	hsa_circCDK8_001	hg38	chr13:26337566-26353880	chr13|26337566|26353880	+	328	NM_001346501	CDK8	ENSG00000132964	1	RPF,cORF,MS	circAtlas:hsa-CDK8_0001,circBank:hsa_circCDK8_002,circBase:hsa_circ_0029803,CIRCpedia:HSA_CIRCpedia_10446,circRNADb:hsa_circ_08876,CSCD:chr13:26337566-26353880,exoRBase:exo_circ_023704
chr13|28174271|28177935|+	Condition-independent	Human	hsa_circPAN3_001	hg38	chr13:28174271-28177935	chr13|28174271|28177935	+	260	NM_175854	PAN3	ENSG00000152520	1	RPF,cORF	circAtlas:hsa-PAN3_0025,circBank:hsa_circPAN3_006,circBase:hsa_circ_0004372,CIRCpedia:HSA_CIRCpedia_10462,circRNADb:hsa_circ_18755,CSCD:chr13:28174271-28177935,exoRBase:exo_circ_000259
chr13|28260446|28261458|+	Condition-independent	Human	hsa_circPAN3_002	hg38	chr13:28260446-28261458	chr13|28260446|28261458	+	163	NM_175854	PAN3	ENSG00000152520	1	RPF,cORF,MS	circAtlas:hsa-PAN3_0026,circBank:hsa_circPAN3_041,circBase:hsa_circ_0029855,CIRCpedia:HSA_CIRCpedia_10489,circRNADb:hsa_circ_25241,CSCD:chr13:28260446-28261458,exoRBase:exo_circ_041284
chr13|32517856|32527532|-	Condition-independent	Human	hsa_circN4BP2L2_001	hg38	chr13:32517856-32527532	chr13|32517856|32527532	-	897	NM_001320836	N4BP2L2	ENSG00000244754	1	RPF,cORF,IRES	circAtlas:hsa-N4BP2L2_0001,circBank:hsa_circN4BP2L2_008,circBase:hsa_circ_0000471,CIRCpedia:HSA_CIRCpedia_10564,circRNADb:hsa_circ_12240,CSCD:chr13:32517856-32527532,exoRBase:exo_circ_000013
chr13|32732100|32735330|+	Condition-independent	Human	hsa_circPDS5B_001	hg38	chr13:32732100-32735330	chr13|32732100|32735330	+	283	NM_015032	PDS5B	ENSG00000083642	1	RPF,cORF,MS	circAtlas:hsa-PDS5B_0015,circBank:hsa_circPDS5B_052,circBase:hsa_circ_0004494,CIRCpedia:HSA_CIRCpedia_10586,circRNADb:hsa_circ_29682,CSCD:chr13:32732100-32735330,exoRBase:exo_circ_005914
chr13|37040404|37051583|-	Condition-independent	Human	hsa_circSUPT20H_001	hg38	chr13:37040404-37051583	chr13|37040404|37051583	-	663	NM_017569	SUPT20H	ENSG00000102710	1	RPF,cORF,MS,m6A	circAtlas:hsa-SUPT20H_0014,circBank:hsa_circFAM48A_002,circBase:hsa_circ_0000475,CIRCpedia:HSA_CIRCpedia_10653,circRNADb:hsa_circ_10136,CSCD:chr13:37040404-37051583
chr13|39719235|39727548|+	Condition-independent	Human	hsa_circCOG6_001	hg38	chr13:39719235-39727548	chr13|39719235|39727548	+	542	NM_001145079	COG6	ENSG00000133103	1	RPF,cORF,m6A	circAtlas:hsa-COG6_0002,circBank:hsa_circCOG6_010,circBase:hsa_circ_0006900,CIRCpedia:HSA_CIRCpedia_10673,circRNADb:hsa_circ_07944,CSCD:chr13:39719235-39727548,exoRBase:exo_circ_006611
chr13|40942951|40943925|-	Condition-independent	Human	hsa_circELF1_001	hg38	chr13:40942951-40943925	chr13|40942951|40943925	-	277	NM_001145353	ELF1	ENSG00000120690	1	RPF,cORF,MS,m6A	circAtlas:hsa-ELF1_0001,CIRCpedia:HSA_CIRCpedia_10688,CSCD:chr13:40942951-40943925,exoRBase:exo_circ_000963
chr13|41252644|41260915|-	Condition-independent	Human	hsa_circMTRF1_001	hg38	chr13:41252644-41260915	chr13|41252644|41260915	-	705	NM_004294	MTRF1	ENSG00000120662	1	RPF,cORF,MS,m6A	circAtlas:hsa-MTRF1_0007,circBank:hsa_circMTRF1_013,circBase:hsa_circ_0008230,CIRCpedia:HSA_CIRCpedia_10698,circRNADb:hsa_circ_04936,CSCD:chr13:41252644-41260915,exoRBase:exo_circ_000989
chr13|41318805|41336756|+	Condition-independent	Human	hsa_circNAA16_001	hg38	chr13:41318805-41336756	chr13|41318805|41336756	+	875	NM_001110798	NAA16	ENSG00000172766	1	RPF,cORF,MS,m6A	circAtlas:hsa-NAA16_0001,circBank:hsa_circNAA16_012,circBase:hsa_circ_0030069,CIRCpedia:HSA_CIRCpedia_113031,circRNADb:hsa_circ_04921,CSCD:chr13:41318805-41336756,exoRBase:exo_circ_007062
chr13|41907585|41912168|-	Condition-independent	Human	hsa_circVWA8_001	hg38	chr13:41907585-41912168	chr13|41907585|41912168	-	242	NM_015058	VWA8	ENSG00000102763	1	RPF,cORF	circAtlas:hsa-VWA8_0090,circBank:hsa_circKIAA0564_005,circBase:hsa_circ_0030122,CIRCpedia:HSA_CIRCpedia_10758,circRNADb:hsa_circ_21775
chr13|49167243|49175541|+	Condition-independent	Human	hsa_circFNDC3A_002	hg38	chr13:49167243-49175541	chr13|49167243|49175541	+	553	NM_014923	FNDC3A	ENSG00000102531	1	RPF,cORF,MS,m6A	circAtlas:hsa-FNDC3A_0020,circBank:hsa_circFNDC3A_017,circBase:hsa_circ_0004024,CIRCpedia:HSA_CIRCpedia_10862,circRNADb:hsa_circ_02923,CSCD:chr13:49167243-49175541,exoRBase:exo_circ_001187
chr13|49451552|49467960|+	Condition-independent	Human	hsa_circSETDB2_001	hg38	chr13:49451552-49467960	chr13|49451552|49467960	+	799	NM_001160308	SETDB2	ENSG00000136169	2	RPF,cORF,IRES	circAtlas:hsa-SETDB2_0004,circBank:hsa_circSETDB2_006,circBase:hsa_circ_0030254,CIRCpedia:HSA_CIRCpedia_10875,CSCD:chr13:49451552-49467960,exoRBase:exo_circ_006115
chr13|52627437|52629359|+	Condition-independent	Human	hsa_circHNRNPA1L2_001	hg38	chr13:52627437-52629359	chr13|52627437|52629359	+	282	NM_001011724	HNRNPA1L2	ENSG00000139675	1	RPF,cORF,MS,m6A	circAtlas:hsa-MRPS31P4_0003,CSCD:chr13:52627437-52629359
chr13|95723241|95725252|+	Condition-independent	Human	hsa_circDNAJC3_001	hg38	chr13:95723241-95725252	chr13|95723241|95725252	+	200	NM_006260	DNAJC3	ENSG00000102580	1	RPF,cORF,MS	circAtlas:hsa-DNAJC3_0005,circBank:hsa_circDNAJC3_001,circBase:hsa_circ_0002473,CIRCpedia:HSA_CIRCpedia_11254,circRNADb:hsa_circ_07151,CSCD:chr13:95723241-95725252,exoRBase:exo_circ_000964
chr13|95757643|95763953|+	Condition-independent	Human	hsa_circDNAJC3_002	hg38	chr13:95757643-95763953	chr13|95757643|95763953	+	682	NM_006260	DNAJC3	ENSG00000102580	5	RPF,cORF	circAtlas:hsa-DNAJC3_0001,circBank:hsa_circDNAJC3_005,circBase:hsa_circ_0101041,CIRCpedia:HSA_CIRCpedia_11256,circRNADb:hsa_circ_25884,CSCD:chr13:95757643-95763953,exoRBase:exo_circ_000156
chr13|99238426|99244624|+	Condition-independent	Human	hsa_circUBAC2_001	hg38	chr13:99238426-99244624	chr13|99238426|99244624	+	358	NR_026644	UBAC2	ENSG00000134882	1	RPF,cORF,MS	circAtlas:hsa-UBAC2_0001,circBank:hsa_circUBAC2_003,circBase:hsa_circ_0030720,CIRCpedia:HSA_CIRCpedia_11345,circRNADb:hsa_circ_16938,CSCD:chr13:99238426-99244624,exoRBase:exo_circ_000115
chr14|21230318|21234229|-	Condition-independent	Human	hsa_circHNRNPC_001	hg38	chr14:21230318-21234229	chr14|21230318|21234229	-	401	NM_001077443	HNRNPC	ENSG00000092199	2	RPF,cORF,MS,m6A,IRES	circAtlas:hsa-HNRNPC_0001,circBank:hsa_circHNRNPC_010,circBase:hsa_circ_0003643,CIRCpedia:HSA_CIRCpedia_11667,circRNADb:hsa_circ_18300,CSCD:chr14:21230318-21234229
chr14|21503172|21503881|-	Condition-independent	Human	hsa_circMETTL3_001	hg38	chr14:21503172-21503881	chr14|21503172|21503881	-	623	NM_019852	METTL3	ENSG00000165819	5	RPF,cORF,m6A	circAtlas:hsa-METTL3_0002,circBank:hsa_circMETTL3_004,circBase:hsa_circ_0000523,CIRCpedia:HSA_CIRCpedia_11697,circRNADb:hsa_circ_06107,CSCD:chr14:21503172-21503881,exoRBase:exo_circ_000136
chr14|22906194|22911403|-	Condition-independent	Human	hsa_circRBM23_001	hg38	chr14:22906194-22911403	chr14|22906194|22911403	-	411	NM_001077351	RBM23	ENSG00000100461	2	RPF,cORF,MS,m6A	circAtlas:hsa-RBM23_0002,circBank:hsa_circRBM23_005,circBase:hsa_circ_0031241,CIRCpedia:HSA_CIRCpedia_11720,circRNADb:hsa_circ_14488,CSCD:chr14:22906194-22911403
chr14|22909482|22911403|-	Condition-independent	Human	hsa_circRBM23_002	hg38	chr14:22909482-22911403	chr14|22909482|22911403	-	189	NM_001077351	RBM23	ENSG00000100461	3	RPF,cORF,MS,m6A	circAtlas:hsa-RBM23_0007,circBank:hsa_circRBM23_004,circBase:hsa_circ_0000524,CIRCpedia:HSA_CIRCpedia_11721,circRNADb:hsa_circ_14272,CSCD:chr14:22909482-22911403,exoRBase:exo_circ_000014
chr14|31127784|31133675|-	Condition-independent	Human	hsa_circHECTD1_001	hg38	chr14:31127784-31133675	chr14|31127784|31133675	-	1403	NM_015382	HECTD1	ENSG00000092148	1	RPF,cORF,m6A	circAtlas:hsa-HECTD1_0050,circBank:hsa_circHECTD1_058,circBase:hsa_circ_0002301,CIRCpedia:HSA_CIRCpedia_11889,circRNADb:hsa_circ_00551,CSCD:chr14:31127784-31133675,exoRBase:exo_circ_006414
chr14|32090501|32117287|+	Condition-independent	Human	hsa_circARHGAP5_002	hg38	chr14:32090501-32117287	chr14|32090501|32117287	+	398	NM_001173	ARHGAP5	ENSG00000100852	6	RPF,cORF	circAtlas:hsa-ARHGAP5_0004,circBank:hsa_circARHGAP5_004,circBase:hsa_circ_0031584,CIRCpedia:HSA_CIRCpedia_11982,circRNADb:hsa_circ_14284,CSCD:chr14:32090501-32117287
chr14|34586229|34609742|-	Condition-independent	Human	hsa_circSNX6_001	hg38	chr14:34586229-34609742	chr14|34586229|34609742	-	616	NM_001366519	SNX6	ENSG00000129515	1	RPF,cORF	circAtlas:hsa-SNX6_0009,circBank:hsa_circSNX6_008,circBase:hsa_circ_0031608,CIRCpedia:HSA_CIRCpedia_11998,circRNADb:hsa_circ_24863,CSCD:chr14:34586229-34609742
chr14|35109818|35110629|-	Condition-independent	Human	hsa_circPPP2R3C_001	hg38	chr14:35109818-35110629	chr14|35109818|35110629	-	218	NR_130972	PPP2R3C	ENSG00000092020	1	RPF,cORF,m6A	circAtlas:hsa-PPP2R3C_0018,circBank:hsa_circPPP2R3C_001,circBase:hsa_circ_0101743,CIRCpedia:HSA_CIRCpedia_84528,CSCD:chr14:35109818-35110629,exoRBase:exo_circ_012276
chr14|39276933|39279537|+	Condition-independent	Human	hsa_circMIA2_001	hg38	chr14:39276933-39279537	chr14|39276933|39279537	+	243	NM_001329214	MIA2	ENSG00000150527	1	RPF,cORF,MS,m6A,IRES	circAtlas:hsa-RP11-407N17_0004,circBank:hsa_circCTAGE5_001,circBase:hsa_circ_0000530,CIRCpedia:HSA_CIRCpedia_12132,circRNADb:hsa_circ_00734,CSCD:chr14:39276933-39279537,exoRBase:exo_circ_001001
chr14|45095220|45097005|+	Condition-independent	Human	hsa_circPRPF39_001	hg38	chr14:45095220-45097005	chr14|45095220|45097005	+	588	NM_017922	PRPF39	ENSG00000185246	1	RPF,cORF,MS,m6A	circAtlas:hsa-PRPF39_0003,circBank:hsa_circPRPF39_001,circBase:hsa_circ_0000532,CIRCpedia:HSA_CIRCpedia_12172,circRNADb:hsa_circ_03042,CSCD:chr14:45095220-45097005,exoRBase:exo_circ_019104
chr14|58223621|58223856|+	Condition-independent	Human	hsa_circACTR10_001	hg38	chr14:58223621-58223856	chr14|58223621|58223856	+	154	NM_018477	ACTR10	ENSG00000131966	1	RPF,cORF,MS,m6A	circAtlas:hsa-ACTR10_0016,circBank:hsa_circACTR10_014,circBase:hsa_circ_0032064,CIRCpedia:HSA_CIRCpedia_12500,circRNADb:hsa_circ_31544,CSCD:chr14:58223621-58223856,exoRBase:exo_circ_052506
chr14|59263440|59291306|+	Condition-independent	Human	hsa_circDAAM1_001	hg38	chr14:59263440-59291306	chr14|59263440|59291306	+	310	NM_014992	DAAM1	ENSG00000100592	1	RPF,cORF	circAtlas:hsa-DAAM1_0001,circBank:hsa_circDAAM1_002,circBase:hsa_circ_0102241,CIRCpedia:HSA_CIRCpedia_12541,CSCD:chr14:59263440-59291306,exoRBase:exo_circ_000420
chr14|61721508|61721823|+	Condition-independent	Human	hsa_circHIF1A_001	hg38	chr14:61721508-61721823	chr14|61721508|61721823	+	231	NM_181054	HIF1A	ENSG00000100644	1	RPF,cORF,MS,m6A	circAtlas:hsa-HIF1A_0009,circBank:hsa_circHIF1A_014,circBase:hsa_circ_0007976,CIRCpedia:HSA_CIRCpedia_12581,circRNADb:hsa_circ_31630,exoRBase:exo_circ_012219
chr14|64442053|64444734|+	Condition-independent	Human	hsa_circMTHFD1_001	hg38	chr14:64442053-64444734	chr14|64442053|64444734	+	294	NM_005956	MTHFD1	ENSG00000100714	1	RPF,cORF,MS,m6A	circAtlas:hsa-MTHFD1_0040,circBank:hsa_circMTHFD1_034,circBase:hsa_circ_0032200,CIRCpedia:HSA_CIRCpedia_348572
chr14|65561336|65561766|+	Condition-independent	Human	hsa_circFUT8_001	hg38	chr14:65561336-65561766	chr14|65561336|65561766	+	430	NR_038167	FUT8	ENSG00000033170	3	RPF,cORF,m6A	Circ2Disease:hsa_circRNA_101368,circAtlas:hsa-FUT8_0001,circBank:hsa_circFUT8_014,circBase:hsa_circ_0003028,CIRCpedia:HSA_CIRCpedia_12701,circRNADb:hsa_circ_02544,CSCD:chr14:65561336-65561766,exoRBase:exo_circ_000190
chr14|73147794|73148094|+	Condition-independent	Human	hsa_circPSEN1_001	hg38	chr14:73147794-73148094	chr14|73147794|73148094	+	210	NM_007318	PSEN1	ENSG00000080815	2	RPF,cORF,MS	circAtlas:hsa-PSEN1_0011,circBank:hsa_circPSEN1_002,circBase:hsa_circ_0008521,CIRCpedia:HSA_CIRCpedia_12974,circRNADb:hsa_circ_20873,CSCD:chr14:73147794-73148094,exoRBase:exo_circ_000421
chr14|75109684|75110371|-	Condition-independent	Human	hsa_circNEK9_001	hg38	chr14:75109684-75110371	chr14|75109684|75110371	-	244	NM_001329237	NEK9	ENSG00000119638	2	RPF,cORF	circAtlas:hsa-NEK9_0004,circBank:hsa_circNEK9_027,circBase:hsa_circ_0000557,CIRCpedia:HSA_CIRCpedia_13106,circRNADb:hsa_circ_16241,CSCD:chr14:75109684-75110371,exoRBase:exo_circ_017530
chr14|96560648|96562893|+	Condition-independent	Human	hsa_circPAPOLA_001	hg38	chr14:96560648-96562893	chr14|96560648|96562893	+	138	NM_001293628	PAPOLA	ENSG00000090060	2	RPF,cORF,m6A	circAtlas:hsa-PAPOLA_0025,circBank:hsa_circPAPOLA_031,circBase:hsa_circ_0033126,CIRCpedia:HSA_CIRCpedia_13548,circRNADb:hsa_circ_18627,CSCD:chr14:96560648-96562893,exoRBase:exo_circ_024781
chr14|99458278|99465813|-	Condition-independent	Human	hsa_circSETD3_001	hg38	chr14:99458278-99465813	chr14|99458278|99465813	-	683	NM_032233	SETD3	ENSG00000183576	3	RPF,cORF,MS,m6A	circAtlas:hsa-SETD3_0001,circBank:hsa_circSETD3_003,circBase:hsa_circ_0000567,CIRCpedia:HSA_CIRCpedia_13569,circRNADb:hsa_circ_08702,CSCD:chr14:99458278-99465813,exoRBase:exo_circ_000028
chr15|25405460|25411971|-	Condition-independent	Human	hsa_circUBE3A_001	hg38	chr15:25405460-25411971	chr15|25405460|25411971	-	1927	NM_001354540	UBE3A	ENSG00000114062	2	RPF,cORF,MS	circAtlas:hsa-UBE3A_0005,circBank:hsa_circUBE3A_009,circBase:hsa_circ_0000586,CIRCpedia:HSA_CIRCpedia_13781,circRNADb:hsa_circ_32621
chr15|41668827|41669958|+	Condition-independent	Human	hsa_circMGA_001	hg38	chr15:41668827-41669958	chr15|41668827|41669958	+	1131	NM_001164273	MGA	ENSG00000174197	9	RPF,cORF,MS,m6A	circAtlas:hsa-MGA_0049,circBank:hsa_circMGA_003,circBase:hsa_circ_0000591,CIRCpedia:HSA_CIRCpedia_14241,circRNADb:hsa_circ_01692,CSCD:chr15:41668827-41669958,exoRBase:exo_circ_000029
chr15|43334944|43335826|+	Condition-independent	Human	hsa_circADAL_003	hg38	chr15:43334944-43335826	chr15|43334944|43335826	+	357	NM_001324366	ADAL	ENSG00000168803	1	RPF,cORF	circAtlas:hsa-ADAL_0006,circBank:hsa_circADAL_004,circBase:hsa_circ_0034947,CIRCpedia:HSA_CIRCpedia_14428,circRNADb:hsa_circ_22039,CSCD:chr15:43334944-43335826,exoRBase:exo_circ_006579
chr15|43335695|43349045|+	Condition-independent	Human	hsa_circADAL_004	hg38	chr15:43335695-43349045	chr15|43335695|43349045	+	734	NM_001324366	ADAL	ENSG00000168803	1	RPF,cORF	circAtlas:hsa-ADAL_0003,circBank:hsa_circADAL_007,circBase:hsa_circ_0103577,CIRCpedia:HSA_CIRCpedia_14430,circRNADb:hsa_circ_05473,CSCD:chr15:43335695-43349045,exoRBase:exo_circ_018764
chr15|43428015|43441583|-	Condition-independent	Human	hsa_circTP53BP1_001	hg38	chr15:43428015-43441583	chr15|43428015|43441583	-	788	NM_001355001	TP53BP1	ENSG00000067369	1	RPF,cORF,MS,m6A	circAtlas:hsa-TP53BP1_0027,circBank:hsa_circTP53BP1_025,circBase:hsa_circ_0103589,CIRCpedia:HSA_CIRCpedia_83045,CSCD:chr15:43428015-43441583,exoRBase:exo_circ_052866
chr15|43753823|43756766|+	Condition-independent	Human	hsa_circPDIA3_001	hg38	chr15:43753823-43756766	chr15|43753823|43756766	+	197	NM_005313	PDIA3	ENSG00000167004	6	RPF,cORF,MS,m6A	circAtlas:hsa-PDIA3_0001,circBank:hsa_circPDIA3_003,circBase:hsa_circ_0002151,CIRCpedia:HSA_CIRCpedia_14490,circRNADb:hsa_circ_16538,CSCD:chr15:43753823-43756766
chr15|44328684|44338317|+	Condition-independent	Human	hsa_circGOLM2_001	hg38	chr15:44328684-44338317	chr15|44328684|44338317	+	420	NM_177974	GOLM2	ENSG00000166734	1	RPF,cORF,MS,m6A	circAtlas:hsa-CASC4_0005,circBank:hsa_circCASC4_005,circBase:hsa_circ_0035051,CIRCpedia:HSA_CIRCpedia_14511,circRNADb:hsa_circ_15370,CSCD:chr15:44328684-44338317,exoRBase:exo_circ_006225
chr15|49235850|49239367|+	Condition-independent	Human	hsa_circGALK2_001	hg38	chr15:49235850-49239367	chr15|49235850|49239367	+	238	NM_001352047	GALK2	ENSG00000156958	1	RPF,cORF	circAtlas:hsa-GALK2_0003,circBank:hsa_circGALK2_008,circBase:hsa_circ_0008488,CIRCpedia:HSA_CIRCpedia_14613,circRNADb:hsa_circ_00554,CSCD:chr15:49235850-49239367,exoRBase:exo_circ_000489
chr15|51869216|51902036|+	Condition-independent	Human	hsa_circTMOD3_001	hg38	chr15:51869216-51902036	chr15|51869216|51902036	+	898	NM_014547	TMOD3	ENSG00000138594	2	RPF,cORF,m6A	circAtlas:hsa-TMOD3_0004,circBank:hsa_circTMOD3_009,circBase:hsa_circ_0035292,CIRCpedia:HSA_CIRCpedia_14742,circRNADb:hsa_circ_11949,CSCD:chr15:51869216-51902036,exoRBase:exo_circ_000226
chr15|60382341|60386086|-	Condition-independent	Human	hsa_circANXA2_001	hg38	chr15:60382341-60386086	chr15|60382341|60386086	-	159	NM_001002858	ANXA2	ENSG00000182718	5	RPF,cORF,m6A	circAtlas:hsa-ANXA2_0005,circBank:hsa_circANXA2_004,circBase:hsa_circ_0005327,CIRCpedia:HSA_CIRCpedia_14989,circRNADb:hsa_circ_11213,CSCD:chr15:60382341-60386086
chr15|62007307|62013992|-	Condition-independent	Human	hsa_circVPS13C_001	hg38	chr15:62007307-62013992	chr15|62007307|62013992	-	606	NM_018080	VPS13C	ENSG00000129003	1	RPF,cORF	circAtlas:hsa-VPS13C_0011,circBank:hsa_circVPS13C_022,circBase:hsa_circ_0000607,CIRCpedia:HSA_CIRCpedia_15006,circRNADb:hsa_circ_17302,CSCD:chr15:62007307-62013992,exoRBase:exo_circ_000158
chr15|64499292|64500166|+	Condition-independent	Human	hsa_circZNF609_001	hg38	chr15:64499292-64500166	chr15|64499292|64500166	+	874	NM_015042	ZNF609	ENSG00000180357	1	RPF,cORF,m6A,IRES	Circ2Disease:cir-ZNF609,Circ2Disease:circ-ZNF609,Circ2Disease:cZNF609,circAtlas:hsa-ZNF609_0001,circBank:hsa_circZNF609_001,circBase:hsa_circ_0000615,CSCD:chr15:64499292-64500166,exoRBase:exo_circ_000052
chr15|64974601|64983593|-	Condition-independent	Human	hsa_circSPG21_001	hg38	chr15:64974601-64983593	chr15|64974601|64983593	-	476	NM_001127890	SPG21	ENSG00000090487	4	RPF,cORF	circAtlas:hsa-SPG21_0004,circBank:hsa_circSPG21_006,circBase:hsa_circ_0003526,CIRCpedia:HSA_CIRCpedia_15208,circRNADb:hsa_circ_02894,CSCD:chr15:64974601-64983593,exoRBase:exo_circ_011710
chr15|65715477|65756472|-	Condition-independent	Human	hsa_circDENND4A_001	hg38	chr15:65715477-65756472	chr15|65715477|65756472	-	1975	NM_001376920	DENND4A	ENSG00000174485	1	RPF,cORF,MS,m6A	circAtlas:hsa-DENND4A_0008,circBank:hsa_circDENND4A_020,circBase:hsa_circ_0035938,CIRCpedia:HSA_CIRCpedia_15317,CSCD:chr15:65715477-65756472,exoRBase:exo_circ_011882
chr15|67231813|67236820|-	Condition-independent	Human	hsa_circAAGAB_001	hg38	chr15:67231813-67236820	chr15|67231813|67236820	-	462	NM_024666	AAGAB	ENSG00000103591	10	RPF,cORF	circAtlas:hsa-AAGAB_0001,circBank:hsa_circAAGAB_003,circBase:hsa_circ_0000620,CIRCpedia:HSA_CIRCpedia_15384,circRNADb:hsa_circ_27278,CSCD:chr15:67231813-67236820,exoRBase:exo_circ_006546
chr15|71141448|71154932|+	Condition-independent	Human	hsa_circTHSD4_001	hg38	chr15:71141448-71154932	chr15|71141448|71154932	+	178	NM_024817	THSD4	ENSG00000187720	1	RPF,cORF	circAtlas:hsa-THSD4_0019,circBank:hsa_circTHSD4_002,circBase:hsa_circ_0005203,CIRCpedia:HSA_CIRCpedia_15474,circRNADb:hsa_circ_21936,CSCD:chr15:71141448-71154932
chr15|74671454|74675142|-	Condition-independent	Human	hsa_circEDC3_001	hg38	chr15:74671454-74675142	chr15|74671454|74675142	-	502	NM_001142443	EDC3	ENSG00000179151	2	RPF,cORF,m6A	circAtlas:hsa-EDC3_0003,circBank:hsa_circEDC3_004,circBase:hsa_circ_0000633,CIRCpedia:HSA_CIRCpedia_15654,circRNADb:hsa_circ_28656,CSCD:chr15:74671454-74675142,exoRBase:exo_circ_007131
chr15|75411491|75413045|-	Condition-independent	Human	hsa_circSIN3A_001	hg38	chr15:75411491-75413045	chr15|75411491|75413045	-	535	NM_001145357	SIN3A	ENSG00000169375	1	RPF,cORF,m6A	circAtlas:hsa-SIN3A_0019,circBank:hsa_circSIN3A_013,circBase:hsa_circ_0036353,CIRCpedia:HSA_CIRCpedia_15686,CSCD:chr15:75411491-75413045,exoRBase:exo_circ_000693
chr15|75505674|75527261|-	Condition-independent	Human	hsa_circPTPN9_001	hg38	chr15:75505674-75527261	chr15|75505674|75527261	-	905	NM_002833	PTPN9	ENSG00000169410	1	RPF,cORF,MS,m6A	circAtlas:hsa-PTPN9_0001,circBank:hsa_circPTPN9_004,circBase:hsa_circ_0002966,CIRCpedia:HSA_CIRCpedia_15703,circRNADb:hsa_circ_08384,CSCD:chr15:75505674-75527261,exoRBase:exo_circ_017115
chr15|76274411|76295737|-	Condition-independent	Human	hsa_circETFA_001	hg38	chr15:76274411-76295737	chr15|76274411|76295737	-	777	NM_000126	ETFA	ENSG00000140374	1	RPF,cORF	circAtlas:hsa-ETFA_0001,circBank:hsa_circETFA_010,circBase:hsa_circ_0000638,CIRCpedia:HSA_CIRCpedia_15745,circRNADb:hsa_circ_10388,CSCD:chr15:76274411-76295737,exoRBase:exo_circ_000722
chr15|76283756|76292700|-	Condition-independent	Human	hsa_circETFA_002	hg38	chr15:76283756-76292700	chr15|76283756|76292700	-	547	NM_000126	ETFA	ENSG00000140374	1	RPF,cORF,MS	circAtlas:hsa-ETFA_0007,circBank:hsa_circETFA_018,circBase:hsa_circ_0005036,CIRCpedia:HSA_CIRCpedia_15747,circRNADb:hsa_circ_09171,CSCD:chr15:76283756-76292700
chr15|78044899|78054187|-	Condition-independent	Human	hsa_circTBC1D2B_001	hg38	chr15:78044899-78054187	chr15|78044899|78054187	-	323	NM_144572	TBC1D2B	ENSG00000167202	1	RPF,cORF,MS	circAtlas:hsa-TBC1D2B_0001,circBank:hsa_circTBC1D2B_001,circBase:hsa_circ_0036441,CIRCpedia:HSA_CIRCpedia_15792,circRNADb:hsa_circ_00179,CSCD:chr15:78044899-78054187,exoRBase:exo_circ_013743
chr15|80120327|80122800|+	Condition-independent	Human	hsa_circZFAND6_001	hg38	chr15:80120327-80122800	chr15|80120327|80122800	+	451	NM_001242919	ZFAND6	ENSG00000086666	9	RPF,cORF	circAtlas:hsa-ZFAND6_0001,circBank:hsa_circZFAND6_008,circBase:hsa_circ_0000643,CIRCpedia:HSA_CIRCpedia_15848,circRNADb:hsa_circ_02432,CSCD:chr15:80120327-80122800,exoRBase:exo_circ_000513
chr15|89113724|89116521|+	Condition-independent	Human	hsa_circABHD2_001	hg38	chr15:89113724-89116521	chr15|89113724|89116521	+	300	NM_007011	ABHD2	ENSG00000140526	1	RPF,cORF,m6A	circAtlas:hsa-ABHD2_0002,circBank:hsa_circABHD2_007,circBase:hsa_circ_0007099,CIRCpedia:HSA_CIRCpedia_16024,circRNADb:hsa_circ_16970,CSCD:chr15:89113724-89116521,exoRBase:exo_circ_000030
chr15|90980883|90981981|-	Condition-independent	Human	hsa_circPRC1_001	hg38	chr15:90980883-90981981	chr15|90980883|90981981	-	555	NM_003981	PRC1	ENSG00000198901	2	RPF,cORF,m6A	circAtlas:hsa-PRC1_0006,circBank:hsa_circPRC1_008,circBase:hsa_circ_0036927,CIRCpedia:HSA_CIRCpedia_16168,circRNADb:hsa_circ_23223,exoRBase:exo_circ_011916
chr15|92953356|92956649|+	Condition-independent	Human	hsa_circCHD2_002	hg38	chr15:92953356-92956649	chr15|92953356|92956649	+	498	NM_001271	CHD2	ENSG00000173575	1	RPF,cORF,m6A	circAtlas:hsa-CHD2_0007,circBank:hsa_circCHD2_041,circBase:hsa_circ_0036984,CIRCpedia:HSA_CIRCpedia_16200,circRNADb:hsa_circ_21401,exoRBase:exo_circ_006171
chr15|93014695|93014909|+	Condition-independent	Human	hsa_circCHD2_003	hg38	chr15:93014695-93014909	chr15|93014695|93014909	+	214	NM_001271	CHD2	ENSG00000173575	1	RPF,cORF,MS,m6A	circAtlas:hsa-CHD2_0034,circBank:hsa_circCHD2_076,circBase:hsa_circ_0037007,CIRCpedia:HSA_CIRCpedia_16221,circRNADb:hsa_circ_28171,exoRBase:exo_circ_023361
chr16|11020192|11061022|+	Condition-independent	Human	hsa_circCLEC16A_001	hg38	chr16:11020192-11061022	chr16|11020192|11061022	+	813	NM_015226	CLEC16A	ENSG00000038532	5	RPF,cORF,MS,m6A	circAtlas:hsa-CLEC16A_0007,circBank:hsa_circCLEC16A_028,circBase:hsa_circ_0000672,CIRCpedia:HSA_CIRCpedia_16300,circRNADb:hsa_circ_01477,CSCD:chr16:11020192-11061022,exoRBase:exo_circ_005937
chr16|11020192|11126146|+	Condition-independent	Human	hsa_circCLEC16A_002	hg38	chr16:11020192-11126146	chr16|11020192|11126146	+	1338	NM_015226	CLEC16A	ENSG00000038532	2	RPF,cORF,MS,m6A	circAtlas:hsa-CLEC16A_0001,circBank:hsa_circCLEC16A_030,circBase:hsa_circ_0007846,CIRCpedia:HSA_CIRCpedia_16301,circRNADb:hsa_circ_06520,CSCD:chr16:11020192-11126146
chr16|11120614|11126146|+	Condition-independent	Human	hsa_circCLEC16A_003	hg38	chr16:11120614-11126146	chr16|11120614|11126146	+	525	NM_015226	CLEC16A	ENSG00000038532	1	RPF,cORF,MS,m6A	circAtlas:hsa-CLEC16A_0012,circBank:hsa_circCLEC16A_041,circBase:hsa_circ_0002988,CIRCpedia:HSA_CIRCpedia_16306,circRNADb:hsa_circ_21520,CSCD:chr16:11120614-11126146,exoRBase:exo_circ_017701
chr16|1625972|1637907|+	Condition-independent	Human	hsa_circCRAMP1_001	hg38	chr16:1625972-1637907	chr16|1625972|1637907	+	432	NM_020825	CRAMP1	ENSG00000007545	2	RPF,cORF,MS,m6A	circAtlas:hsa-CRAMP1_0010,circBank:hsa_circCRAMP1L_004,circBase:hsa_circ_0105089,CIRCpedia:HSA_CIRCpedia_16678,circRNADb:hsa_circ_05359,CSCD:chr16:1625972-1637907,exoRBase:exo_circ_007962
chr16|27213584|27215008|+	Condition-independent	Human	hsa_circKDM8_001	hg38	chr16:27213584-27215008	chr16|27213584|27215008	+	300	NM_001145348	KDM8	ENSG00000155666	1	RPF,cORF,m6A	circAtlas:hsa-KDM8_0001,circBank:hsa_circJMJD5_003,circBase:hsa_circ_0038704,CIRCpedia:HSA_CIRCpedia_17170,circRNADb:hsa_circ_14321,CSCD:chr16:27213584-27215008,exoRBase:exo_circ_005836
chr16|28101457|28101945|-	Condition-independent	Human	hsa_circXPO6_001	hg38	chr16:28101457-28101945	chr16|28101457|28101945	-	330	NM_001270940	XPO6	ENSG00000169180	1	RPF,cORF,MS,m6A	circAtlas:hsa-XPO6_0028,circBank:hsa_circXPO6_059,circBase:hsa_circ_0038773,CIRCpedia:HSA_CIRCpedia_17227,circRNADb:hsa_circ_18675,CSCD:chr16:28101457-28101945,exoRBase:exo_circ_042784
chr16|28488590|28489386|-	Condition-independent	Human	hsa_circCLN3_001	hg38	chr16:28488590-28489386	chr16|28488590|28489386	-	169	NM_001286105	CLN3	ENSG00000188603	1	RPF,cORF,MS,m6A	circAtlas:hsa-RP11-435I10_0003,circBank:hsa_circCLN3_003,circBase:hsa_circ_0038844,CIRCpedia:HSA_CIRCpedia_17295,circRNADb:hsa_circ_26917,CSCD:chr16:28488590-28489386,exoRBase:exo_circ_035660
chr16|30728965|30729572|+	Condition-independent	Human	hsa_circSRCAP_001	hg38	chr16:30728965-30729572	chr16|30728965|30729572	+	469	NM_006662	SRCAP	ENSG00000080603	6	RPF,cORF,MS,m6A	circAtlas:hsa-RP11-2C24_0001,circBank:hsa_circSRCAP_039,circBase:hsa_circ_0006127,CIRCpedia:HSA_CIRCpedia_17450,circRNADb:hsa_circ_11077,CSCD:chr16:30728965-30729572,exoRBase:exo_circ_005872
chr16|3850296|3851009|-	Condition-independent	Human	hsa_circCREBBP_001	hg38	chr16:3850296-3851009	chr16|3850296|3851009	-	713	NM_004380	CREBBP	ENSG00000005339	2	RPF,cORF,m6A	circAtlas:hsa-CREBBP_0001,circBank:hsa_circCREBBP_007,circBase:hsa_circ_0007637,CIRCpedia:HSA_CIRCpedia_17571,circRNADb:hsa_circ_01293,CSCD:chr16:3850296-3851009,exoRBase:exo_circ_005845
chr16|4466152|4469465|-	Condition-independent	Human	hsa_circNMRAL1_001	hg38	chr16:4466152-4469465	chr16|4466152|4469465	-	489	NM_001305142	NMRAL1	ENSG00000153406	1	RPF,cORF,m6A	circAtlas:hsa-NMRAL1_0001,circBank:hsa_circNMRAL1_004,circBase:hsa_circ_0007788,CIRCpedia:HSA_CIRCpedia_17606,circRNADb:hsa_circ_18710,CSCD:chr16:4466152-4469465,exoRBase:exo_circ_006417
chr16|47497398|47515601|+	Condition-independent	Human	hsa_circPHKB_001	hg38	chr16:47497398-47515601	chr16|47497398|47515601	+	518	NM_000293	PHKB	ENSG00000102893	1	RPF,cORF,m6A	circAtlas:hsa-PHKB_0001,circBank:hsa_circPHKB_015,circBase:hsa_circ_0000698,CIRCpedia:HSA_CIRCpedia_17704,circRNADb:hsa_circ_03008,CSCD:chr16:47497398-47515601,exoRBase:exo_circ_000829
chr16|50287911|50288350|+	Condition-independent	Human	hsa_circADCY7_001	hg38	chr16:50287911-50288350	chr16|50287911|50288350	+	439	NM_001114	ADCY7	ENSG00000121281	1	RPF,cORF,m6A	circAtlas:hsa-ADCY7_0002,circBank:hsa_circADCY7_002,circBase:hsa_circ_0000699,CIRCpedia:HSA_CIRCpedia_17812,circRNADb:hsa_circ_04497,CSCD:chr16:50287911-50288350,exoRBase:exo_circ_029551
chr16|53155925|53157541|+	Condition-independent	Human	hsa_circCHD9_001	hg38	chr16:53155925-53157541	chr16|53155925|53157541	+	1616	NM_001308319	CHD9	ENSG00000177200	1	RPF,cORF,MS,m6A	circAtlas:hsa-CHD9_0051,circBank:hsa_circCHD9_007,circBase:hsa_circ_0039353,CIRCpedia:HSA_CIRCpedia_17841,circRNADb:hsa_circ_28162,CSCD:chr16:53155925-53157541,exoRBase:exo_circ_006418
chr16|53254437|53274302|+	Condition-independent	Human	hsa_circCHD9_002	hg38	chr16:53254437-53274302	chr16|53254437|53274302	+	1106	NM_001352157	CHD9	ENSG00000177200	1	RPF,cORF,m6A	circAtlas:hsa-CHD9_0016,circBank:hsa_circCHD9_043,circBase:hsa_circ_0000702,CIRCpedia:HSA_CIRCpedia_17860,circRNADb:hsa_circ_26719,CSCD:chr16:53254437-53274302,exoRBase:exo_circ_000463
chr16|66725827|66729099|-	Condition-independent	Human	hsa_circDYNC1LI2_001	hg38	chr16:66725827-66729099	chr16|66725827|66729099	-	337	NM_006141	DYNC1LI2	ENSG00000135720	1	RPF,cORF,m6A	circAtlas:hsa-DYNC1LI2_0012,circBank:hsa_circDYNC1LI2_019,circBase:hsa_circ_0008242,CIRCpedia:HSA_CIRCpedia_18122,circRNADb:hsa_circ_13201,exoRBase:exo_circ_013982
chr16|66816580|66823600|-	Condition-independent	Human	hsa_circNAE1_001	hg38	chr16:66816580-66823600	chr16|66816580|66823600	-	401	NM_001286500	NAE1	ENSG00000159593	1	RPF,cORF	circAtlas:hsa-NAE1_0002,circBank:hsa_circNAE1_007,circBase:hsa_circ_0105748,CIRCpedia:HSA_CIRCpedia_18134,CSCD:chr16:66816580-66823600,exoRBase:exo_circ_025516,TSCD:chr16:66816580-66823600
chr16|67628369|67629533|+	Condition-independent	Human	hsa_circCTCF_001	hg38	chr16:67628369-67629533	chr16|67628369|67629533	+	319	NM_001191022	CTCF	ENSG00000102974	1	RPF,cORF,m6A	circAtlas:hsa-CTCF_0008,circBank:hsa_circCTCF_020,circBase:hsa_circ_0008272,CIRCpedia:HSA_CIRCpedia_18197,circRNADb:hsa_circ_32741,CSCD:chr16:67628369-67629533,exoRBase:exo_circ_000618
chr16|68266592|68266721|+	Condition-independent	Human	hsa_circSLC7A6_001	hg38	chr16:68266592-68266721	chr16|68266592|68266721	+	129	NM_001076785	SLC7A6	ENSG00000103064	1	RPF,cORF,MS	circBank:hsa_circSLC7A6_004,circBase:hsa_circ_0039943,CIRCpedia:HSA_CIRCpedia_18276,circRNADb:hsa_circ_18583,CSCD:chr16:68266592-68266721
chr16|69370482|69372355|-	Condition-independent	Human	hsa_circTERF2_001	hg38	chr16:69370482-69372355	chr16|69370482|69372355	-	430	NM_005652	TERF2	ENSG00000132604	1	RPF,cORF	circAtlas:hsa-TERF2_0004,circBank:hsa_circTERF2_003,circBase:hsa_circ_0105829,CIRCpedia:HSA_CIRCpedia_18387,circRNADb:hsa_circ_32662,CSCD:chr16:69370482-69372355,exoRBase:exo_circ_000071
chr16|69447149|69448144|+	Condition-independent	Human	hsa_circCYB5B_001	hg38	chr16:69447149-69448144	chr16|69447149|69448144	+	159	NM_030579	CYB5B	ENSG00000103018	2	RPF,cORF,m6A	circAtlas:hsa-CYB5B_0001,CIRCpedia:HSA_CIRCpedia_18388,CSCD:chr16:69447149-69448144
chr16|70560468|70564050|+	Condition-independent	Human	hsa_circSF3B3_001	hg38	chr16:70560468-70564050	chr16|70560468|70564050	+	453	NM_012426	SF3B3	ENSG00000189091	1	RPF,cORF,m6A	circAtlas:hsa-SF3B3_0007,circBank:hsa_circSF3B3_056,circBase:hsa_circ_0105876,CIRCpedia:HSA_CIRCpedia_18563,circRNADb:hsa_circ_05693,CSCD:chr16:70560468-70564050,exoRBase:exo_circ_047874
chr16|74300114|74302292|+	Condition-independent	Human	hsa_circPSMD7_001	hg38	chr16:74300114-74302292	chr16|74300114|74302292	+	364	NM_002811	PSMD7	ENSG00000103035	1	RPF,cORF,m6A	circAtlas:hsa-PSMD7_0001,circBank:hsa_circPSMD7_004,circBase:hsa_circ_0040440,CIRCpedia:HSA_CIRCpedia_18675,CSCD:chr16:74300114-74302292,exoRBase:exo_circ_040321
chr16|80684537|80685129|-	Condition-independent	Human	hsa_circCDYL2_001	hg38	chr16:80684537-80685129	chr16|80684537|80685129	-	592	NM_152342	CDYL2	ENSG00000166446	3	RPF,cORF,MS,m6A	circAtlas:hsa-CDYL2_0001,circBank:hsa_circCDYL2_001,circBase:hsa_circ_0004087,CIRCpedia:HSA_CIRCpedia_18832,circRNADb:hsa_circ_12082,CSCD:chr16:80684537-80685129,exoRBase:exo_circ_000117
chr16|85633913|85634132|+	Condition-independent	Human	hsa_circGSE1_001	hg38	chr16:85633913-85634132	chr16|85633913|85634132	+	219	NM_014615	GSE1	ENSG00000131149	8	RPF,cORF,m6A	circAtlas:hsa-GSE1_0001,circBank:hsa_circKIAA0182_001,circBase:hsa_circ_0000722,CIRCpedia:HSA_CIRCpedia_18957,circRNADb:hsa_circ_32674,CSCD:chr16:85633913-85634132,exoRBase:exo_circ_000016
chr16|88018427|88038011|+	Condition-independent	Human	hsa_circBANP_001	hg38	chr16:88018427-88038011	chr16|88018427|88038011	+	647	NM_017869	BANP	ENSG00000172530	1	RPF,cORF	circAtlas:hsa-BANP_0013,circBank:hsa_circBANP_018,circBase:hsa_circ_0040819,CIRCpedia:HSA_CIRCpedia_19024,circRNADb:hsa_circ_03087,CSCD:chr16:88018427-88038011
chr16|88027482|88038011|+	Condition-independent	Human	hsa_circBANP_002	hg38	chr16:88027482-88038011	chr16|88027482|88038011	+	589	NM_017869	BANP	ENSG00000172530	2	RPF,cORF	circAtlas:hsa-BANP_0012,circBank:hsa_circBANP_022,circBase:hsa_circ_0040823,CIRCpedia:HSA_CIRCpedia_19025,circRNADb:hsa_circ_28793,CSCD:chr16:88027482-88038011,exoRBase:exo_circ_046053
chr16|88033108|88038011|+	Condition-independent	Human	hsa_circBANP_003	hg38	chr16:88033108-88038011	chr16|88033108|88038011	+	239	NM_017869	BANP	ENSG00000172530	2	RPF,cORF	circAtlas:hsa-BANP_0014,circBank:hsa_circBANP_026,circBase:hsa_circ_0040827,CIRCpedia:HSA_CIRCpedia_19026,CSCD:chr16:88033108-88038011
chr16|8858349|8859335|-	Condition-independent	Human	hsa_circCARHSP1_001	hg38	chr16:8858349-8859335	chr16|8858349|8859335	-	288	NM_001278265	CARHSP1	ENSG00000153048	1	RPF,cORF,MS,m6A	circAtlas:hsa-CARHSP1_0001,circBank:hsa_circCARHSP1_005,circBase:hsa_circ_0000669,CIRCpedia:HSA_CIRCpedia_19112,circRNADb:hsa_circ_09829,exoRBase:exo_circ_006467
chr16|88627621|88628854|+	Condition-independent	Human	hsa_circZC3H18_001	hg38	chr16:88627621-88628854	chr16|88627621|88628854	+	458	NM_144604	ZC3H18	ENSG00000158545	1	RPF,cORF,MS,m6A	circAtlas:hsa-ZC3H18_0009,circBank:hsa_circZC3H18_014,circBase:hsa_circ_0040831,CIRCpedia:HSA_CIRCpedia_19044,circRNADb:hsa_circ_10625,CSCD:chr16:88627621-88628854,exoRBase:exo_circ_017505
chr16|89224718|89225631|+	Condition-independent	Human	hsa_circZNF778_001	hg38	chr16:89224718-89225631	chr16|89224718|89225631	+	161	NM_001201407	ZNF778	ENSG00000170100	3	RPF,cORF	circAtlas:hsa-ZNF778_0001,circBank:hsa_circZNF778_005,circBase:hsa_circ_0004203,CIRCpedia:HSA_CIRCpedia_19093,circRNADb:hsa_circ_17221,CSCD:chr16:89224718-89225631,exoRBase:exo_circ_007791
chr16|89305205|89317075|-	Condition-independent	Human	hsa_circANKRD11_001	hg38	chr16:89305205-89317075	chr16|89305205|89317075	-	282	NM_001256183	ANKRD11	ENSG00000167522	1	RPF,cORF,m6A	circAtlas:hsa-ANKRD11_0001,circBank:hsa_circANKRD11_011,circBase:hsa_circ_0003846,CIRCpedia:HSA_CIRCpedia_19099,circRNADb:hsa_circ_06527,CSCD:chr16:89305205-89317075,exoRBase:exo_circ_011678
chr16|89418283|89431326|-	Condition-independent	Human	hsa_circANKRD11_003	hg38	chr16:89418283-89431326	chr16|89418283|89431326	-	678	NM_001256182	ANKRD11	ENSG00000167522	1	RPF,cORF	circAtlas:hsa-ANKRD11_0008,circBank:hsa_circANKRD11_003,circBase:hsa_circ_0000727,CIRCpedia:HSA_CIRCpedia_19109,circRNADb:hsa_circ_26017,CSCD:chr16:89418283-89431326,exoRBase:exo_circ_047879
chr16|89895037|89907322|+	Condition-independent	Human	hsa_circTCF25_001	hg38	chr16:89895037-89907322	chr16|89895037|89907322	+	971	NM_014972	TCF25	ENSG00000141002	1	RPF,cORF,m6A	circAtlas:hsa-TCF25_0018,circBank:hsa_circTCF25_033,circBase:hsa_circ_0041098,CIRCpedia:HSA_CIRCpedia_19213,CSCD:chr16:89895037-89907322,TSCD:chr16:89895037-89907322
chr17|12081355|12113360|+	Condition-independent	Human	hsa_circMAP2K4_001	hg38	chr17:12081355-12113360	chr17|12081355|12113360	+	595	NM_001281435	MAP2K4	ENSG00000065559	2	RPF,cORF,MS,m6A	circAtlas:hsa-MAP2K4_0003,circBank:hsa_circMAP2K4_013,circBase:hsa_circ_0007456,CIRCpedia:HSA_CIRCpedia_19264,circRNADb:hsa_circ_11560,CSCD:chr17:12081355-12113360,exoRBase:exo_circ_015468
chr17|1361091|1362008|-	Condition-independent	Human	hsa_circYWHAE_001	hg38	chr17:1361091-1362008	chr17|1361091|1362008	-	314	NR_024058	YWHAE	ENSG00000108953	3	RPF,cORF,m6A	circAtlas:hsa-YWHAE_0003,circBank:hsa_circYWHAE_007,circBase:hsa_circ_0007643,CIRCpedia:HSA_CIRCpedia_19274,circRNADb:hsa_circ_05624,CSCD:chr17:1361091-1362008
chr17|1364858|1369741|-	Condition-independent	Human	hsa_circYWHAE_002	hg38	chr17:1364858-1369741	chr17|1364858|1369741	-	233	NR_024058	YWHAE	ENSG00000108953	1	RPF,cORF,m6A	circAtlas:hsa-YWHAE_0009,circBank:hsa_circYWHAE_003,circBase:hsa_circ_0041195,CIRCpedia:HSA_CIRCpedia_19277,CSCD:chr17:1364858-1369741
chr17|16101249|16101805|-	Condition-independent	Human	hsa_circNCOR1_001	hg38	chr17:16101249-16101805	chr17|16101249|16101805	-	556	NM_001190438	NCOR1	ENSG00000141027	1	RPF,cORF,MS,m6A	circAtlas:hsa-NCOR1_0133,circBank:hsa_circNCOR1_046,circBase:hsa_circ_0042174,CIRCpedia:HSA_CIRCpedia_19408,circRNADb:hsa_circ_32216,CSCD:chr17:16101249-16101805,exoRBase:exo_circ_000371
chr17|18340042|18340813|-	Condition-independent	Human	hsa_circSHMT1_001	hg38	chr17:18340042-18340813	chr17|18340042|18340813	-	295	NM_001281786	SHMT1	ENSG00000176974	1	RPF,cORF	circAtlas:hsa-SHMT1_0001,circBank:hsa_circSHMT1_007,circBase:hsa_circ_0042338,CIRCpedia:HSA_CIRCpedia_19575,circRNADb:hsa_circ_20477,CSCD:chr17:18340042-18340813,TSCD:chr17:18340042-18340813
chr17|1842802|1844686|+	Condition-independent	Human	hsa_circRPA1_001	hg38	chr17:1842802-1844686	chr17|1842802|1844686	+	239	NM_001355120	RPA1	ENSG00000132383	1	RPF,cORF,MS,m6A	circAtlas:hsa-RPA1_0002,circBank:hsa_circRPA1_003,circBase:hsa_circ_0005946,CIRCpedia:HSA_CIRCpedia_19484,circRNADb:hsa_circ_07015,CSCD:chr17:1842802-1844686,exoRBase:exo_circ_028814
chr17|20204332|20205912|+	Condition-independent	Human	hsa_circSPECC1_001	hg38	chr17:20204332-20205912	chr17|20204332|20205912	+	1580	NM_001243439	SPECC1	ENSG00000128487	4	RPF,cORF,m6A	Circ2Disease:hsa_circ_0000745,circAtlas:hsa-SPECC1_0001,circBank:hsa_circSPECC1_006,circBase:hsa_circ_0000745,CIRCpedia:HSA_CIRCpedia_19689,circRNADb:hsa_circ_15640,exoRBase:exo_circ_000053
chr17|2394042|2395454|-	Condition-independent	Human	hsa_circMNT_001	hg38	chr17:2394042-2395454	chr17|2394042|2395454	-	734	NM_020310	MNT	ENSG00000070444	1	RPF,cORF,m6A	circAtlas:hsa-MNT_0001,circBank:hsa_circMNT_002,circBase:hsa_circ_0106416,CIRCpedia:HSA_CIRCpedia_19773,circRNADb:hsa_circ_12006,CSCD:chr17:2394042-2395454,exoRBase:exo_circ_005846
chr17|28163542|28172618|+	Condition-independent	Human	hsa_circNLK_001	hg38	chr17:28163542-28172618	chr17|28163542|28172618	+	398	NM_016231	NLK	ENSG00000087095	1	RPF,cORF	circAtlas:hsa-NLK_0009,circBank:hsa_circNLK_010,circBase:hsa_circ_0003638,CIRCpedia:HSA_CIRCpedia_19823,circRNADb:hsa_circ_14991,CSCD:chr17:28163542-28172618,exoRBase:exo_circ_000260
chr17|29285991|29287716|-	Condition-independent	Human	hsa_circNUFIP2_001	hg38	chr17:29285991-29287716	chr17|29285991|29287716	-	1725	NM_020772	NUFIP2	ENSG00000108256	1	RPF,cORF,m6A	circAtlas:hsa-NUFIP2_0001,circBank:hsa_circNUFIP2_003,circBase:hsa_circ_0106467,CIRCpedia:HSA_CIRCpedia_19925,circRNADb:hsa_circ_06242,CSCD:chr17:29285991-29287716,exoRBase:exo_circ_018928
chr17|29482196|29491865|+	Condition-independent	Human	hsa_circTAOK1_001	hg38	chr17:29482196-29491865	chr17|29482196|29491865	+	268	NM_025142	TAOK1	ENSG00000160551	1	RPF,cORF,MS	circAtlas:hsa-TAOK1_0008,circBank:hsa_circTAOK1_034,circBase:hsa_circ_0007882,CIRCpedia:HSA_CIRCpedia_19942,circRNADb:hsa_circ_10357,CSCD:chr17:29482196-29491865,exoRBase:exo_circ_001252
chr17|31155982|31169997|+	Condition-independent	Human	hsa_circNF1_001	hg38	chr17:31155982-31169997	chr17|31155982|31169997	+	526	NM_001042492	NF1	ENSG00000196712	1	RPF,cORF	circAtlas:hsa-NF1_0016,circBank:hsa_circNF1_006,circBase:hsa_circ_0007542,CIRCpedia:HSA_CIRCpedia_20059,circRNADb:hsa_circ_07436,CSCD:chr17:31155982-31169997,exoRBase:exo_circ_000911
chr17|31940285|31966196|+	Condition-independent	Human	hsa_circSUZ12_001	hg38	chr17:31940285-31966196	chr17|31940285|31966196	+	231	NM_015355	SUZ12	ENSG00000178691	1	RPF,cORF	circAtlas:hsa-SUZ12_0002,circBank:hsa_circSUZ12_006,circBase:hsa_circ_0042963,CIRCpedia:HSA_CIRCpedia_20119,circRNADb:hsa_circ_10578,CSCD:chr17:31940285-31966196
chr17|31982998|31988497|+	Condition-independent	Human	hsa_circSUZ12_002	hg38	chr17:31982998-31988497	chr17|31982998|31988497	+	284	NM_015355	SUZ12	ENSG00000178691	1	RPF,cORF,MS,m6A	circAtlas:hsa-SUZ12_0003,circBank:hsa_circSUZ12_027,circBase:hsa_circ_0002629,CIRCpedia:HSA_CIRCpedia_20127,circRNADb:hsa_circ_06508,CSCD:chr17:31982998-31988497
chr17|31988319|31988497|+	Condition-independent	Human	hsa_circSUZ12_003	hg38	chr17:31988319-31988497	chr17|31988319|31988497	+	178	NM_015355	SUZ12	ENSG00000178691	1	RPF,cORF	circAtlas:hsa-SUZ12_0028,circBank:hsa_circSUZ12_029,circBase:hsa_circ_0007085,CIRCpedia:HSA_CIRCpedia_20128,circRNADb:hsa_circ_01646,CSCD:chr17:31988319-31988497,exoRBase:exo_circ_005995
chr17|37248010|37253036|-	Condition-independent	Human	hsa_circACACA_001	hg38	chr17:37248010-37253036	chr17|37248010|37253036	-	483	NM_198834	ACACA	ENSG00000278540	1	RPF,cORF	circAtlas:hsa-ACACA_0005,CIRCpedia:HSA_CIRCpedia_20352,CSCD:chr17:37248010-37253036,exoRBase:exo_circ_047893
chr17|37411268|37427009|+	Condition-independent	Human	hsa_circTADA2A_001	hg38	chr17:37411268-37427009	chr17|37411268|37427009	+	289	NM_001166105	TADA2A	ENSG00000276234	1	RPF,cORF,MS	circAtlas:hsa-TADA2A_0041,CIRCpedia:HSA_CIRCpedia_20368,CSCD:chr17:37411268-37427009
chr17|4085669|4086655|-	Condition-independent	Human	hsa_circZZEF1_001	hg38	chr17:4085669-4086655	chr17|4085669|4086655	-	304	NM_015113	ZZEF1	ENSG00000074755	1	RPF,cORF,m6A	circAtlas:hsa-ZZEF1_0025,circBank:hsa_circZZEF1_018,circBase:hsa_circ_0006631,CIRCpedia:HSA_CIRCpedia_20651,circRNADb:hsa_circ_31048,CSCD:chr17:4085669-4086655,exoRBase:exo_circ_017800
chr17|44154555|44155411|+	Condition-independent	Human	hsa_circHROB_001	hg38	chr17:44154555-44155411	chr17|44154555|44155411	+	321	NM_001171251	HROB	ENSG00000125319	1	RPF,cORF,m6A	circAtlas:hsa-C17orf53_0001,circBank:hsa_circC17orf53_005,circBase:hsa_circ_0007378,CIRCpedia:HSA_CIRCpedia_20981,circRNADb:hsa_circ_15350,CSCD:chr17:44154555-44155411,exoRBase:exo_circ_023479
chr17|46082440|46094701|-	Condition-independent	Human	hsa_circKANSL1_001	hg38	chr17:46082440-46094701	chr17|46082440|46094701	-	244	NM_001193465	KANSL1	ENSG00000120071	2	RPF,cORF,MS,m6A	circAtlas:hsa-KANSL1_0009,circBank:hsa_circ_chr17_00056,circBase:hsa_circ_0006669,CIRCpedia:HSA_CIRCpedia_21091,CIRCpedia:HSA_CIRCpedia_21091,circRNADb:hsa_circ_32161,CSCD:chr17:46082440-46094701,exoRBase:exo_circ_019125
chr17|46170854|46172232|-	Condition-independent	Human	hsa_circKANSL1_002	hg38	chr17:46170854-46172232	chr17|46170854|46172232	-	1378	NM_001193465	KANSL1	ENSG00000120071	2	RPF,cORF,MS,m6A	circAtlas:hsa-KANSL1_0001,circBank:hsa_circ_chr17_00054,circBase:hsa_circ_0005455,CIRCpedia:HSA_CIRCpedia_21094,CIRCpedia:HSA_CIRCpedia_21094,circRNADb:hsa_circ_22584,CSCD:chr17:46170854-46172232,exoRBase:exo_circ_006230
chr17|47402131|47414919|+	Condition-independent	Human	hsa_circEFCAB13_002	hg38	chr17:47402131-47414919	chr17|47402131|47414919	+	549	NM_152347	EFCAB13	ENSG00000178852	1	RPF,cORF	circAtlas:hsa-EFCAB13_0001,circBank:hsa_circC17orf57_017,circBase:hsa_circ_0000778,CIRCpedia:HSA_CIRCpedia_21142,circRNADb:hsa_circ_22778,CSCD:chr17:47402131-47414919,exoRBase:exo_circ_001627
chr17|49311311|49312042|-	Condition-independent	Human	hsa_circZNF652_001	hg38	chr17:49311311-49312042	chr17|49311311|49312042	-	261	NM_001145365	ZNF652	ENSG00000198740	1	RPF,cORF,MS,m6A	circAtlas:hsa-ZNF652_0003,circBank:hsa_circZNF652_012,circBase:hsa_circ_0003258,CIRCpedia:HSA_CIRCpedia_21262,circRNADb:hsa_circ_32703,CSCD:chr17:49311311-49312042,exoRBase:exo_circ_000752
chr17|51161159|51168343|+	Condition-independent	Human	hsa_circNME1-NME2_001	hg38	chr17:51161159-51168343	chr17|51161159|51168343	+	345	NM_001018136	NME1-NME2	ENSG00000011052	3	RPF,cORF,m6A,IRES	CIRCpedia:HSA_CIRCpedia_346326
chr17|51217333|51225209|-	Condition-independent	Human	hsa_circMBTD1_001	hg38	chr17:51217333-51225209	chr17|51217333|51225209	-	534	NM_017643	MBTD1	ENSG00000011258	1	RPF,cORF	circAtlas:hsa-MBTD1_0007,circBank:hsa_circMBTD1_003,circBase:hsa_circ_0003871,CIRCpedia:HSA_CIRCpedia_21402,circRNADb:hsa_circ_03228,CSCD:chr17:51217333-51225209,exoRBase:exo_circ_001018
chr17|54938923|54947312|+	Condition-independent	Human	hsa_circTOM1L1_001	hg38	chr17:54938923-54947312	chr17|54938923|54947312	+	149	NM_001321174	TOM1L1	ENSG00000141198	1	RPF,cORF,MS,m6A	circAtlas:hsa-TOM1L1_0009,circBank:hsa_circTOM1L1_013,circBase:hsa_circ_0005652,CIRCpedia:HSA_CIRCpedia_21469,circRNADb:hsa_circ_01225,CSCD:chr17:54938923-54947312,exoRBase:exo_circ_018931
chr17|59353214|59353526|+	Condition-independent	Human	hsa_circYPEL2_001	hg38	chr17:59353214-59353526	chr17|59353214|59353526	+	312	NM_001005404	YPEL2	ENSG00000175155	1	RPF,cORF	circAtlas:hsa-YPEL2_0001,circBank:hsa_circYPEL2_002,circBase:hsa_circ_0005600,CIRCpedia:HSA_CIRCpedia_21634,circRNADb:hsa_circ_06075,CSCD:chr17:59353214-59353526,exoRBase:exo_circ_000033
chr17|59737452|59817773|+	Condition-independent	Human	hsa_circVMP1_001	hg38	chr17:59737452-59817773	chr17|59737452|59817773	+	821	NM_001329397	VMP1	ENSG00000062716	1	RPF,cORF,MS	circAtlas:hsa-VMP1_0023,circBank:hsa_circVMP1_021,circBase:hsa_circ_0004746,CIRCpedia:HSA_CIRCpedia_21668,circRNADb:hsa_circ_30984,CSCD:chr17:59737452-59817773,exoRBase:exo_circ_028869
chr17|59808795|59811786|+	Condition-independent	Human	hsa_circVMP1_002	hg38	chr17:59808795-59811786	chr17|59808795|59811786	+	198	NM_001329397	VMP1	ENSG00000062716	2	RPF,cORF	circAtlas:hsa-VMP1_0017,circBank:hsa_circVMP1_035,circBase:hsa_circ_0044884,CIRCpedia:HSA_CIRCpedia_21676,CSCD:chr17:59808795-59811786,TSCD:chr17:59808795-59811786
chr17|61984170|61985090|-	Condition-independent	Human	hsa_circMED13_001	hg38	chr17:61984170-61985090	chr17|61984170|61985090	-	503	NM_005121	MED13	ENSG00000108510	1	RPF,cORF,m6A	circAtlas:hsa-MED13_0006,circBank:hsa_circMED13_050,circBase:hsa_circ_0002220,CIRCpedia:HSA_CIRCpedia_21867,circRNADb:hsa_circ_26268,CSCD:chr17:61984170-61985090,exoRBase:exo_circ_000466
chr17|64212573|64214242|-	Condition-independent	Human	hsa_circTEX2_001	hg38	chr17:64212573-64214242	chr17|64212573|64214242	-	1669	NM_018469	TEX2	ENSG00000136478	1	RPF,cORF,m6A	circAtlas:hsa-TEX2_0003,circBank:hsa_circTEX2_001,circBase:hsa_circ_0006479,CIRCpedia:HSA_CIRCpedia_22011,circRNADb:hsa_circ_02610,CSCD:chr17:64212573-64214242,exoRBase:exo_circ_023528
chr17|67945408|67975958|+	Condition-independent	Human	hsa_circBPTF_002	hg38	chr17:67945408-67975958	chr17|67945408|67975958	+	2026	NM_182641	BPTF	ENSG00000171634	1	RPF,cORF,m6A	circAtlas:hsa-BPTF_0045,circBank:hsa_circBPTF_069,circBase:hsa_circ_0000799,CIRCpedia:HSA_CIRCpedia_22187,circRNADb:hsa_circ_00011,CSCD:chr17:67945408-67975958,exoRBase:exo_circ_000103
chr17|79077429|79077864|+	Condition-independent	Human	hsa_circENGASE_001	hg38	chr17:79077429-79077864	chr17|79077429|79077864	+	270	NM_001042573	ENGASE	ENSG00000167280	1	RPF,cORF,m6A	circAtlas:hsa-ENGASE_0001,circBank:hsa_circENGASE_002,circBase:hsa_circ_0008114,CIRCpedia:HSA_CIRCpedia_22605,circRNADb:hsa_circ_29038,CSCD:chr17:79077429-79077864,exoRBase:exo_circ_001267
chr17|80136003|80138280|-	Condition-independent	Human	hsa_circEIF4A3_001	hg38	chr17:80136003-80138280	chr17|80136003|80138280	-	491	NM_014740	EIF4A3	ENSG00000141543	1	RPF,cORF,MS,m6A	circAtlas:hsa-EIF4A3_0005,circBank:hsa_circEIF4A3_011,circBase:hsa_circ_0006749,CIRCpedia:HSA_CIRCpedia_22625,circRNADb:hsa_circ_08228,CSCD:chr17:80136003-80138280
chr17|80891719|80893865|+	Condition-independent	Human	hsa_circRPTOR_001	hg38	chr17:80891719-80893865	chr17|80891719|80893865	+	418	NM_020761	RPTOR	ENSG00000141564	2	RPF,cORF,m6A	circAtlas:hsa-RPTOR_0007,circBank:hsa_circRPTOR_031,circBase:hsa_circ_0000813,CIRCpedia:HSA_CIRCpedia_22712,circRNADb:hsa_circ_07648,CSCD:chr17:80891719-80893865,exoRBase:exo_circ_012229
chr17|81855141|81855586|-	Condition-independent	Human	hsa_circP4HB_002	hg38	chr17:81855141-81855586	chr17|81855141|81855586	-	272	NM_000918	P4HB	ENSG00000185624	1	RPF,cORF,m6A	circAtlas:hsa-P4HB_0002,circBank:hsa_circP4HB_007,circBase:hsa_circ_0046263,CIRCpedia:HSA_CIRCpedia_22803,circRNADb:hsa_circ_14998,CSCD:chr17:81855141-81855586,exoRBase:exo_circ_023480
chr17|82763964|82781721|+	Condition-independent	Human	hsa_circTBCD_001	hg38	chr17:82763964-82781721	chr17|82763964|82781721	+	536	NM_005993	TBCD	ENSG00000141556	2	RPF,cORF,MS	circAtlas:hsa-TBCD_0012,circBank:hsa_circTBCD_023,circBase:hsa_circ_0000818,CIRCpedia:HSA_CIRCpedia_22920,circRNADb:hsa_circ_30590,CSCD:chr17:82763964-82781721,exoRBase:exo_circ_011832
chr17|82763964|82814934|+	Condition-independent	Human	hsa_circTBCD_002	hg38	chr17:82763964-82814934	chr17|82763964|82814934	+	1083	NM_005993	TBCD	ENSG00000141556	1	RPF,cORF,MS	circAtlas:hsa-TBCD_0003,circBank:hsa_circTBCD_029,circBase:hsa_circ_0002225,CIRCpedia:HSA_CIRCpedia_22924,circRNADb:hsa_circ_06475,CSCD:chr17:82763964-82814934,exoRBase:exo_circ_011372
chr18|12999420|13030608|+	Condition-independent	Human	hsa_circCEP192_001	hg38	chr18:12999420-13030608	chr18|12999420|13030608	+	1538	NM_032142	CEP192	ENSG00000101639	3	RPF,cORF,m6A	circAtlas:hsa-CEP192_0028,circBank:hsa_circCEP192_007,circBase:hsa_circ_0107922,CIRCpedia:HSA_CIRCpedia_23200,circRNADb:hsa_circ_04934,CSCD:chr18:12999420-13030608,exoRBase:exo_circ_000772
chr18|13681604|13682105|-	Condition-independent	Human	hsa_circFAM210A_001	hg38	chr18:13681604-13682105	chr18|13681604|13682105	-	501	NM_001098801	FAM210A	ENSG00000177150	1	RPF,cORF,MS,m6A	circAtlas:hsa-FAM210A_0001,circBank:hsa_circFAM210A_004,circBase:hsa_circ_0003979,CIRCpedia:HSA_CIRCpedia_23256,circRNADb:hsa_circ_13539,CSCD:chr18:13681604-13682105,exoRBase:exo_circ_011921
chr18|21366026|21403994|+	Condition-independent	Human	hsa_circGREB1L_001	hg38	chr18:21366026-21403994	chr18|21366026|21403994	+	951	NM_001142966	GREB1L	ENSG00000141449	1	RPF,cORF,m6A	circAtlas:hsa-GREB1L_0005,circBank:hsa_circGREB1L_003,circBase:hsa_circ_0003653,CIRCpedia:HSA_CIRCpedia_23288,circRNADb:hsa_circ_28741,CSCD:chr18:21366026-21403994,exoRBase:exo_circ_051989
chr18|21765771|21779685|+	Condition-independent	Human	hsa_circMIB1_001	hg38	chr18:21765771-21779685	chr18|21765771|21779685	+	679	NM_020774	MIB1	ENSG00000101752	1	RPF,cORF,m6A	circAtlas:hsa-MIB1_0003,circBank:hsa_circMIB1_006,circBase:hsa_circ_0000835,CIRCpedia:HSA_CIRCpedia_23331,circRNADb:hsa_circ_23867,CSCD:chr18:21765771-21779685,exoRBase:exo_circ_000084
chr18|23001585|23006432|+	Condition-independent	Human	hsa_circRBBP8_001	hg38	chr18:23001585-23006432	chr18|23001585|23006432	+	214	NM_203292	RBBP8	ENSG00000101773	2	RPF,cORF,m6A	circAtlas:hsa-RBBP8_0014,circBank:hsa_circRBBP8_022,circBase:hsa_circ_0108063,CIRCpedia:HSA_CIRCpedia_23391,circRNADb:hsa_circ_20198,CSCD:chr18:23001585-23006432,exoRBase:exo_circ_031342
chr18|24064139|24083081|+	Condition-independent	Human	hsa_circTTC39C_001	hg38	chr18:24064139-24083081	chr18|24064139|24083081	+	817	NM_001135993	TTC39C	ENSG00000168234	4	RPF,cORF,m6A	circAtlas:hsa-TTC39C_0001,circBank:hsa_circTTC39C_006,circBase:hsa_circ_0047270,CIRCpedia:HSA_CIRCpedia_23478,circRNADb:hsa_circ_09042,CSCD:chr18:24064139-24083081,exoRBase:exo_circ_001419
chr18|32111753|32113860|+	Condition-independent	Human	hsa_circRNF138_001	hg38	chr18:32111753-32113860	chr18|32111753|32113860	+	282	NM_001191324	RNF138	ENSG00000134758	2	RPF,cORF,m6A	circAtlas:hsa-RNF138_0001,circBank:hsa_circRNF138_002,circBase:hsa_circ_0005729,CIRCpedia:HSA_CIRCpedia_23678,circRNADb:hsa_circ_01057,CSCD:chr18:32111753-32113860,exoRBase:exo_circ_005549
chr18|36026899|36033837|-	Condition-independent	Human	hsa_circRPRD1A_001	hg38	chr18:36026899-36033837	chr18|36026899|36033837	-	638	NM_018170	RPRD1A	ENSG00000141425	1	RPF,cORF,MS,m6A	circAtlas:hsa-RPRD1A_0001,circBank:hsa_circRPRD1A_007,circBase:hsa_circ_0000842,CIRCpedia:HSA_CIRCpedia_23713,circRNADb:hsa_circ_06636,CSCD:chr18:36026899-36033837,exoRBase:exo_circ_000293
chr18|42037691|42049605|+	Condition-independent	Human	hsa_circPIK3C3_001	hg38	chr18:42037691-42049605	chr18|42037691|42049605	+	424	NM_002647	PIK3C3	ENSG00000078142	1	RPF,cORF,MS	circAtlas:hsa-PIK3C3_0007,circBank:hsa_circPIK3C3_039,circBase:hsa_circ_0108416,CIRCpedia:HSA_CIRCpedia_23814,circRNADb:hsa_circ_23025,CSCD:chr18:42037691-42049605,exoRBase:exo_circ_006121
chr18|42043732|42049605|+	Condition-independent	Human	hsa_circPIK3C3_002	hg38	chr18:42043732-42049605	chr18|42043732|42049605	+	160	NM_002647	PIK3C3	ENSG00000078142	1	RPF,cORF	circAtlas:hsa-PIK3C3_0030,circBank:hsa_circPIK3C3_045,circBase:hsa_circ_0006527,CIRCpedia:HSA_CIRCpedia_23816,circRNADb:hsa_circ_03371,CSCD:chr18:42043732-42049605,exoRBase:exo_circ_035124
chr18|46118180|46120060|+	Condition-independent	Human	hsa_circHAUS1_001	hg38	chr18:46118180-46120060	chr18|46118180|46120060	+	271	NR_026978	HAUS1	ENSG00000152240	1	RPF,cORF,MS	circAtlas:hsa-HAUS1_0002,circBank:hsa_circHAUS1_006,circBase:hsa_circ_0047581,CIRCpedia:HSA_CIRCpedia_23858,circRNADb:hsa_circ_01590,CSCD:chr18:46118180-46120060
chr18|47865058|47896809|-	Condition-independent	Human	hsa_circSMAD2_001	hg38	chr18:47865058-47896809	chr18|47865058|47896809	-	959	NM_001135937	SMAD2	ENSG00000175387	4	RPF,cORF,MS	circAtlas:hsa-SMAD2_0004,circBank:hsa_circSMAD2_005,circBase:hsa_circ_0000847,CIRCpedia:HSA_CIRCpedia_23897,circRNADb:hsa_circ_07088,CSCD:chr18:47865058-47896809,exoRBase:exo_circ_000085
chr18|47896520|47896809|-	Condition-independent	Human	hsa_circSMAD2_002	hg38	chr18:47896520-47896809	chr18|47896520|47896809	-	289	NM_001135937	SMAD2	ENSG00000175387	1	RPF,cORF,MS,m6A	circAtlas:hsa-SMAD2_0020,CIRCpedia:HSA_CIRCpedia_23902,CSCD:chr18:47896520-47896809,exoRBase:exo_circ_036649
chr18|55350358|55351003|-	Condition-independent	Human	hsa_circTCF4_001	hg38	chr18:55350358-55351003	chr18|55350358|55351003	-	180	NM_001348211	TCF4	ENSG00000196628	1	RPF,cORF	circAtlas:hsa-TCF4_0002,circBank:hsa_circTCF4_010,circBase:hsa_circ_0004223,CIRCpedia:HSA_CIRCpedia_24011,circRNADb:hsa_circ_25846,CSCD:chr18:55350358-55351003,exoRBase:exo_circ_021263
chr18|62348167|62349937|+	Condition-independent	Human	hsa_circTNFRSF11A_001	hg38	chr18:62348167-62349937	chr18|62348167|62349937	+	208	NM_001270950	TNFRSF11A	ENSG00000141655	1	RPF,cORF	circAtlas:hsa-TNFRSF11A_0001,circBank:hsa_circTNFRSF11A_002,circBase:hsa_circ_0047880,CIRCpedia:HSA_CIRCpedia_24151,circRNADb:hsa_circ_19304,CSCD:chr18:62348167-62349937,exoRBase:exo_circ_000773
chr18|62539680|62550460|+	Condition-independent	Human	hsa_circZCCHC2_001	hg38	chr18:62539680-62550460	chr18|62539680|62550460	+	374	NM_017742	ZCCHC2	ENSG00000141664	1	RPF,cORF,m6A	circAtlas:hsa-ZCCHC2_0018,circBank:hsa_circZCCHC2_002,circBase:hsa_circ_0000854,CIRCpedia:HSA_CIRCpedia_24157,circRNADb:hsa_circ_22204,CSCD:chr18:62539680-62550460,exoRBase:exo_circ_000169
chr18|76849525|76851939|+	Condition-independent	Human	hsa_circZNF236_001	hg38	chr18:76849525-76851939	chr18|76849525|76851939	+	308	NM_001306089	ZNF236	ENSG00000130856	1	RPF,cORF	circAtlas:hsa-ZNF236_0003,circBank:hsa_circZNF236_009,circBase:hsa_circ_0004979,CIRCpedia:HSA_CIRCpedia_24312,circRNADb:hsa_circ_03512,CSCD:chr18:76849525-76851939,exoRBase:exo_circ_000170
chr18|79410402|79411501|+	Condition-independent	Human	hsa_circNFATC1_001	hg38	chr18:79410402-79411501	chr18|79410402|79411501	+	1099	NM_001278670	NFATC1	ENSG00000131196	1	RPF,cORF,m6A	circAtlas:hsa-NFATC1_0003,circBank:hsa_circNFATC1_001,circBase:hsa_circ_0048023,CIRCpedia:HSA_CIRCpedia_24386,CSCD:chr18:79410402-79411501,exoRBase:exo_circ_011886
chr18|8718423|8720496|+	Condition-independent	Human	hsa_circMTCL1_001	hg38	chr18:8718423-8720496	chr18|8718423|8720496	+	384	NM_015210	MTCL1	ENSG00000168502	3	RPF,cORF,MS,m6A	circAtlas:hsa-MTCL1_0002,circBank:hsa_circCCDC165_006,circBase:hsa_circ_0000825,CIRCpedia:HSA_CIRCpedia_24440,circRNADb:hsa_circ_27727,CSCD:chr18:8718423-8720496,exoRBase:exo_circ_011988
chr18|9182381|9221999|+	Condition-dependent	Human	hsa_circANKRD12_002	hg38	chr18:9182381-9221999	chr18|9182381|9221999	+	925	NM_001204056	ANKRD12	ENSG00000101745	2	RPF,cORF,MS,m6A	CIRCexplorer2,CIRI2
chr18|9583116|9595102|-	Condition-independent	Human	hsa_circPPP4R1_001	hg38	chr18:9583116-9595102	chr18|9583116|9595102	-	815	NM_005134	PPP4R1	ENSG00000154845	1	RPF,cORF,MS,m6A	circAtlas:hsa-PPP4R1_0011,circBank:hsa_circPPP4R1_023,circBase:hsa_circ_0009022,CIRCpedia:HSA_CIRCpedia_24493,circRNADb:hsa_circ_04924,CSCD:chr18:9583116-9595102
chr19|10913876|10916777|+	Condition-independent	Human	hsa_circCARM1_001	hg38	chr19:10913876-10916777	chr19|10913876|10916777	+	351	NM_199141	CARM1	ENSG00000142453	1	RPF,cORF,MS	circAtlas:hsa-CARM1_0007,circBank:hsa_circCARM1_014,circBase:hsa_circ_0049356,CIRCpedia:HSA_CIRCpedia_24653,circRNADb:hsa_circ_23519,CSCD:chr19:10913876-10916777
chr19|11120091|11120522|+	Condition-independent	Human	hsa_circLDLR_001	hg38	chr19:11120091-11120522	chr19|11120091|11120522	+	295	NM_001195800	LDLR	ENSG00000130164	1	RPF,cORF,MS,m6A	circAtlas:hsa-LDLR_0003,circBank:hsa_circLDLR_025,circBase:hsa_circ_0006877,CIRCpedia:HSA_CIRCpedia_24716,circRNADb:hsa_circ_13080,CSCD:chr19:11120091-11120522,exoRBase:exo_circ_017612
chr19|11437875|11438124|+	Condition-independent	Human	hsa_circPRKCSH_001	hg38	chr19:11437875-11438124	chr19|11437875|11438124	+	154	NM_001289104	PRKCSH	ENSG00000130175	1	RPF,cORF,m6A	circAtlas:hsa-PRKCSH_0003,circBank:hsa_circPRKCSH_004,circBase:hsa_circ_0049462,CIRCpedia:HSA_CIRCpedia_24759,CSCD:chr19:11437875-11438124
chr19|1147308|1154402|-	Condition-independent	Human	hsa_circSBNO2_001	hg38	chr19:1147308-1154402	chr19|1147308|1154402	-	405	NM_014963	SBNO2	ENSG00000064932	2	RPF,cORF,MS,m6A	circAtlas:hsa-SBNO2_0001,circBank:hsa_circSBNO2_002,circBase:hsa_circ_0009130,CIRCpedia:HSA_CIRCpedia_24750,circRNADb:hsa_circ_16971,CSCD:chr19:1147308-1154402,exoRBase:exo_circ_018620
chr19|12928341|12928847|-	Condition-independent	Human	hsa_circFARSA_001	hg38	chr19:12928341-12928847	chr19|12928341|12928847	-	338	NM_004461	FARSA	ENSG00000179115	9	RPF,cORF,m6A	circAtlas:hsa-FARSA_0001,circBank:hsa_circFARSA_007,circBase:hsa_circ_0000896,CIRCpedia:HSA_CIRCpedia_24858,circRNADb:hsa_circ_23247,CSCD:chr19:12928341-12928847,exoRBase:exo_circ_000055
chr19|17101659|17102557|+	Condition-independent	Human	hsa_circMYO9B_001	hg38	chr19:17101659-17102557	chr19|17101659|17102557	+	898	NM_001130065	MYO9B	ENSG00000099331	2	RPF,cORF,MS,m6A	circAtlas:hsa-MYO9B_0005,circBank:hsa_circMYO9B_003,circBase:hsa_circ_0000907,CIRCpedia:HSA_CIRCpedia_25087,circRNADb:hsa_circ_12544,CSCD:chr19:17101659-17102557,exoRBase:exo_circ_005847
chr19|18147442|18147624|+	Condition-independent	Human	hsa_circMAST3_001	hg38	chr19:18147442-18147624	chr19|18147442|18147624	+	182	NM_015016	MAST3	ENSG00000099308	1	RPF,cORF,MS,m6A	circAtlas:hsa-MAST3_0007,CIRCpedia:HSA_CIRCpedia_25169,circRNADb:hsa_circ_25660,exoRBase:exo_circ_000087
chr19|18539370|18539720|-	Condition-independent	Human	hsa_circFKBP8_001	hg38	chr19:18539370-18539720	chr19|18539370|18539720	-	259	NM_012181	FKBP8	ENSG00000105701	4	RPF,cORF,MS,m6A	circAtlas:hsa-FKBP8_0005,circBank:hsa_circFKBP8_005,circBase:hsa_circ_0000915,CIRCpedia:HSA_CIRCpedia_25189,circRNADb:hsa_circ_24455,CSCD:chr19:18539370-18539720,exoRBase:exo_circ_000422
chr19|2137726|2138714|-	Condition-independent	Human	hsa_circAP3D1_001	hg38	chr19:2137726-2138714	chr19|2137726|2138714	-	177	NM_001261826	AP3D1	ENSG00000065000	1	RPF,cORF	circAtlas:hsa-AP3D1_0004,circBank:hsa_circAP3D1_003,circBase:hsa_circ_0006436,CIRCpedia:HSA_CIRCpedia_25343,circRNADb:hsa_circ_08472,CSCD:chr19:2137726-2138714
chr19|23373741|23374764|-	Condition-independent	Human	hsa_circZNF91_001	hg38	chr19:23373741-23374764	chr19|23373741|23374764	-	223	NM_003430	ZNF91	ENSG00000167232	1	RPF,cORF,MS	circAtlas:hsa-ZNF91_0002,circBank:hsa_circZNF91_008,circBase:hsa_circ_0109324,CIRCpedia:HSA_CIRCpedia_25375,circRNADb:hsa_circ_01048,CSCD:chr19:23373741-23374764,exoRBase:exo_circ_002974
chr19|29985222|29986417|+	Condition-independent	Human	hsa_circURI1_001	hg38	chr19:29985222-29986417	chr19|29985222|29986417	+	215	NM_001252641	URI1	ENSG00000105176	7	RPF,cORF	circAtlas:hsa-URI1_0007,circBank:hsa_circC19orf2_001,circBase:hsa_circ_0000921,CIRCpedia:HSA_CIRCpedia_25404,circRNADb:hsa_circ_26869,CSCD:chr19:29985222-29986417,exoRBase:exo_circ_006123
chr19|33113766|33114419|+	Condition-independent	Human	hsa_circGPATCH1_001	hg38	chr19:33113766-33114419	chr19|33113766|33114419	+	304	NR_135270	GPATCH1	ENSG00000076650	1	RPF,cORF,MS,m6A	circAtlas:hsa-GPATCH1_0011,circBank:hsa_circGPATCH1_007,circBase:hsa_circ_0008287,CIRCpedia:HSA_CIRCpedia_25517,circRNADb:hsa_circ_15395,CSCD:chr19:33113766-33114419,exoRBase:exo_circ_005843
chr19|34377502|34396657|+	Condition-independent	Human	hsa_circGPI_001	hg38	chr19:34377502-34396657	chr19|34377502|34396657	+	609	NM_001329910	GPI	ENSG00000105220	1	RPF,cORF	circAtlas:hsa-GPI_0008,circBank:hsa_circGPI_020,circBase:hsa_circ_0050490,CIRCpedia:HSA_CIRCpedia_25569,CSCD:chr19:34377502-34396657,TSCD:chr19:34377502-34396657
chr19|34430575|34434968|+	Condition-independent	Human	hsa_circUBA2_001	hg38	chr19:34430575-34434968	chr19|34430575|34434968	+	321	NM_005499	UBA2	ENSG00000126261	2	RPF,cORF	circAtlas:hsa-UBA2_0007,circBank:hsa_circUBA2_006,circBase:hsa_circ_0005325,CIRCpedia:HSA_CIRCpedia_25582,circRNADb:hsa_circ_10172,CSCD:chr19:34430575-34434968,exoRBase:exo_circ_001284
chr19|38141183|38142710|+	Condition-independent	Human	hsa_circSIPA1L3_001	hg38	chr19:38141183-38142710	chr19|38141183|38142710	+	390	NM_015073	SIPA1L3	ENSG00000105738	1	RPF,cORF,m6A	circAtlas:hsa-SIPA1L3_0005,circBank:hsa_circSIPA1L3_023,circBase:hsa_circ_0006670,CIRCpedia:HSA_CIRCpedia_25795,circRNADb:hsa_circ_10577,CSCD:chr19:38141183-38142710,exoRBase:exo_circ_000308
chr19|39453355|39453521|+	Condition-independent	Human	hsa_circSUPT5H_001	hg38	chr19:39453355-39453521	chr19|39453355|39453521	+	166	NM_001130825	SUPT5H	ENSG00000196235	1	RPF,cORF,MS,m6A	circAtlas:hsa-SUPT5H_0005,circBank:hsa_circSUPT5H_002,circBase:hsa_circ_0000932,CIRCpedia:HSA_CIRCpedia_25896,circRNADb:hsa_circ_16924,CSCD:chr19:39453355-39453521,exoRBase:exo_circ_006348
chr19|40255157|40265351|-	Condition-independent	Human	hsa_circAKT2_001	hg38	chr19:40255157-40265351	chr19|40255157|40265351	-	371	NM_001243027	AKT2	ENSG00000105221	2	RPF,cORF	circAtlas:hsa-AKT2_0001,circBank:hsa_circAKT2_003,circBase:hsa_circ_0008719,CIRCpedia:HSA_CIRCpedia_25929,circRNADb:hsa_circ_14289,CSCD:chr19:40255157-40265351,exoRBase:exo_circ_030388
chr19|40583397|40583717|+	Condition-independent	Human	hsa_circSHKBP1_001	hg38	chr19:40583397-40583717	chr19|40583397|40583717	+	205	NM_138392	SHKBP1	ENSG00000160410	3	RPF,cORF,MS	circAtlas:hsa-SHKBP1_0002,circBank:hsa_circSHKBP1_014,circBase:hsa_circ_0000936,CIRCpedia:HSA_CIRCpedia_25946,circRNADb:hsa_circ_29229,CSCD:chr19:40583397-40583717,exoRBase:exo_circ_000587
chr19|41248513|41248820|+	Condition-independent	Human	hsa_circAXL_001	hg38	chr19:41248513-41248820	chr19|41248513|41248820	+	174	NM_021913	AXL	ENSG00000167601	5	RPF,cORF,m6A	circAtlas:hsa-AXL_0002,circBank:hsa_circAXL_035,circBase:hsa_circ_0002882,CIRCpedia:HSA_CIRCpedia_25973,circRNADb:hsa_circ_26327,CSCD:chr19:41248513-41248820,exoRBase:exo_circ_018496
chr19|41341882|41342247|-	Condition-independent	Human	hsa_circTGFB1_001	hg38	chr19:41341882-41342247	chr19|41341882|41342247	-	226	NM_000660	TGFB1	ENSG00000105329	1	RPF,cORF,m6A	circAtlas:hsa-TGFB1_0003,circBank:hsa_circTGFB1_008,circBase:hsa_circ_0002837,CIRCpedia:HSA_CIRCpedia_25995,circRNADb:hsa_circ_24441,CSCD:chr19:41341882-41342247,exoRBase:exo_circ_000776
chr19|45517662|45518094|+	Condition-independent	Human	hsa_circVASP_001	hg38	chr19:45517662-45518094	chr19|45517662|45518094	+	338	NM_003370	VASP	ENSG00000125753	1	RPF,cORF,MS,m6A	circAtlas:hsa-VASP_0001,circBank:hsa_circVASP_002,circBase:hsa_circ_0000942,CIRCpedia:HSA_CIRCpedia_26180,circRNADb:hsa_circ_21151,CSCD:chr19:45517662-45518094,exoRBase:exo_circ_011795
chr19|45522167|45522818|+	Condition-independent	Human	hsa_circVASP_002	hg38	chr19:45522167-45522818	chr19|45522167|45522818	+	393	NM_003370	VASP	ENSG00000125753	1	RPF,cORF,MS,m6A	circAtlas:hsa-VASP_0003,circBank:hsa_circVASP_005,circBase:hsa_circ_0051506,CIRCpedia:HSA_CIRCpedia_26183,circRNADb:hsa_circ_22090,CSCD:chr19:45522167-45522818
chr19|47352753|47362693|+	Condition-independent	Human	hsa_circDHX34_001	hg38	chr19:47352753-47362693	chr19|47352753|47362693	+	1870	NM_014681	DHX34	ENSG00000134815	2	RPF,cORF,MS,m6A	circAtlas:hsa-DHX34_0009,circBank:hsa_circDHX34_005,circBase:hsa_circ_0109754,CIRCpedia:HSA_CIRCpedia_26290,circRNADb:hsa_circ_30792,CSCD:chr19:47352753-47362693,exoRBase:exo_circ_028997
chr19|47362475|47362693|+	Condition-independent	Human	hsa_circDHX34_002	hg38	chr19:47362475-47362693	chr19|47362475|47362693	+	218	NM_014681	DHX34	ENSG00000134815	4	RPF,cORF,m6A	circAtlas:hsa-DHX34_0001,circBank:hsa_circDHX34_013,circBase:hsa_circ_0051680,CIRCpedia:HSA_CIRCpedia_26297,circRNADb:hsa_circ_15681,CSCD:chr19:47362475-47362693,exoRBase:exo_circ_017976
chr19|47416651|47417350|-	Condition-independent	Human	hsa_circMEIS3_001	hg38	chr19:47416651-47417350	chr19|47416651|47417350	-	384	NM_001009813	MEIS3	ENSG00000105419	1	RPF,cORF,MS,m6A	circAtlas:hsa-MEIS3_0002,circBank:hsa_circMEIS3_005,circBase:hsa_circ_0003449,CIRCpedia:HSA_CIRCpedia_26301,circRNADb:hsa_circ_02764,CSCD:chr19:47416651-47417350
chr19|5604582|5604936|-	Condition-independent	Human	hsa_circSAFB2_001	hg38	chr19:5604582-5604936	chr19|5604582|5604936	-	263	NM_014649	SAFB2	ENSG00000130254	2	RPF,cORF,m6A	circAtlas:hsa-SAFB2_0001,circBank:hsa_circSAFB2_013,circBase:hsa_circ_0000880,CIRCpedia:HSA_CIRCpedia_26645,circRNADb:hsa_circ_23587,CSCD:chr19:5604582-5604936
chr19|7444203|7444454|+	Condition-independent	Human	hsa_circARHGEF18_001	hg38	chr19:7444203-7444454	chr19|7444203|7444454	+	251	NM_001367823	ARHGEF18	ENSG00000104880	1	RPF,cORF,MS,m6A	circAtlas:hsa-CTD-2207O23_0006,circBank:hsa_circARHGEF18_004,circBase:hsa_circ_0005800,CIRCpedia:HSA_CIRCpedia_26829,circRNADb:hsa_circ_18754,CSCD:chr19:7444203-7444454,exoRBase:exo_circ_046380
chr2|108771700|108773046|+	Condition-independent	Human	hsa_circRANBP2_001	hg38	chr2:108771700-108773046	chr2|108771700|108773046	+	443	NM_006267	RANBP2	ENSG00000153201	1	RPF,cORF,m6A	circAtlas:hsa-RANBP2_0013,circBank:hsa_circRANBP2_018,circBase:hsa_circ_0006965,CIRCpedia:HSA_CIRCpedia_37414,circRNADb:hsa_circ_19920,CSCD:chr2:108771700-108773046,exoRBase:exo_circ_000540
chr2|111843411|111878971|-	Condition-independent	Human	hsa_circANAPC1_001	hg38	chr2:111843411-111878971	chr2|111843411|111878971	-	1827	NM_022662	ANAPC1	ENSG00000153107	1	RPF,cORF,MS,m6A	circAtlas:hsa-ANAPC1_0021,CIRCpedia:HSA_CIRCpedia_342934,CSCD:chr2:111843411-111878971
chr2|11235701|11235962|-	Condition-independent	Human	hsa_circROCK2_001	hg38	chr2:11235701-11235962	chr2|11235701|11235962	-	261	NM_001321643	ROCK2	ENSG00000134318	1	RPF,cORF	circAtlas:hsa-ROCK2_0034,circBank:hsa_circROCK2_009,circBase:hsa_circ_0005444,CIRCpedia:HSA_CIRCpedia_37578,circRNADb:hsa_circ_30375,CSCD:chr2:11235701-11235962,exoRBase:exo_circ_018284
chr2|11286538|11287736|-	Condition-independent	Human	hsa_circROCK2_002	hg38	chr2:11286538-11287736	chr2|11286538|11287736	-	183	NM_001321643	ROCK2	ENSG00000134318	1	RPF,cORF	circAtlas:hsa-ROCK2_0001,circBank:hsa_circROCK2_005,circBase:hsa_circ_0006526,CIRCpedia:HSA_CIRCpedia_37582,circRNADb:hsa_circ_00756,CSCD:chr2:11286538-11287736,exoRBase:exo_circ_001353
chr2|127993186|127996491|-	Condition-independent	Human	hsa_circSAP130_001	hg38	chr2:127993186-127996491	chr2|127993186|127996491	-	264	NM_024545	SAP130	ENSG00000136715	1	RPF,cORF,m6A	circAtlas:hsa-SAP130_0002,circBank:hsa_circSAP130_017,circBase:hsa_circ_0056390,CIRCpedia:HSA_CIRCpedia_37810,circRNADb:hsa_circ_04500,CSCD:chr2:127993186-127996491,exoRBase:exo_circ_017551
chr2|134317528|134318739|+	Condition-independent	Human	hsa_circMGAT5_001	hg38	chr2:134317528-134318739	chr2|134317528|134318739	+	167	NM_002410	MGAT5	ENSG00000152127	1	RPF,cORF,MS	circAtlas:hsa-MGAT5_0008,circBank:hsa_circMGAT5_011,circBase:hsa_circ_0008155,CIRCpedia:HSA_CIRCpedia_37910,circRNADb:hsa_circ_20494,CSCD:chr2:134317528-134318739,exoRBase:exo_circ_001636
chr2|134936840|134939062|+	Condition-independent	Human	hsa_circCCNT2_001	hg38	chr2:134936840-134939062	chr2|134936840|134939062	+	190	NM_001320748	CCNT2	ENSG00000082258	1	RPF,cORF,MS	circAtlas:hsa-CCNT2_0001,circBank:hsa_circCCNT2_003,circBase:hsa_circ_0056536,CIRCpedia:HSA_CIRCpedia_37925,circRNADb:hsa_circ_12371,CSCD:chr2:134936840-134939062,exoRBase:exo_circ_026225
chr2|147896300|147899898|+	Condition-independent	Human	hsa_circACVR2A_001	hg38	chr2:147896300-147899898	chr2|147896300|147899898	+	570	NM_001616	ACVR2A	ENSG00000121989	2	RPF,cORF	circAtlas:hsa-ACVR2A_0001,circBank:hsa_circACVR2A_005,circBase:hsa_circ_0001073,CIRCpedia:HSA_CIRCpedia_38060,circRNADb:hsa_circ_04751,CSCD:chr2:147896300-147899898,exoRBase:exo_circ_000042
chr2|147972738|147975975|-	Condition-independent	Human	hsa_circORC4_001	hg38	chr2:147972738-147975975	chr2|147972738|147975975	-	242	NM_001190879	ORC4	ENSG00000115947	1	RPF,cORF,MS	circAtlas:hsa-ORC4_0007,circBank:hsa_circORC4_008,circBase:hsa_circ_0001074,CIRCpedia:HSA_CIRCpedia_38063,circRNADb:hsa_circ_29247,CSCD:chr2:147972738-147975975,exoRBase:exo_circ_001083
chr2|147972738|147982081|-	Condition-independent	Human	hsa_circORC4_002	hg38	chr2:147972738-147982081	chr2|147972738|147982081	-	456	NM_001190879	ORC4	ENSG00000115947	1	RPF,cORF	circAtlas:hsa-ORC4_0012,circBank:hsa_circORC4_004,circBase:hsa_circ_0004491,CIRCpedia:HSA_CIRCpedia_38064,circRNADb:hsa_circ_30155,CSCD:chr2:147972738-147982081,exoRBase:exo_circ_000733
chr2|157760879|157818559|-	Condition-independent	Human	hsa_circACVR1_001	hg38	chr2:157760879-157818559	chr2|157760879|157818559	-	1446	NM_001111067	ACVR1	ENSG00000115170	1	RPF,cORF,MS,m6A	circAtlas:hsa-ACVR1_0011,circBank:hsa_circACVR1_003,circBase:hsa_circ_0056761,CIRCpedia:HSA_CIRCpedia_38264,CSCD:chr2:157760879-157818559,exoRBase:exo_circ_043394
chr2|161367477|161371322|+	Condition-independent	Human	hsa_circPSMD14_001	hg38	chr2:161367477-161371322	chr2|161367477|161371322	+	414	NM_005805	PSMD14	ENSG00000115233	1	RPF,cORF,m6A	circAtlas:hsa-PSMD14_0001,circBank:hsa_circPSMD14_003,circBase:hsa_circ_0003339,CIRCpedia:HSA_CIRCpedia_38383,circRNADb:hsa_circ_19461,CSCD:chr2:161367477-161371322,exoRBase:exo_circ_008731
chr2|164743686|164743875|-	Condition-independent	Human	hsa_circCOBLL1_001	hg38	chr2:164743686-164743875	chr2|164743686|164743875	-	189	NM_001365671	COBLL1	ENSG00000082438	1	RPF,cORF,m6A	circAtlas:hsa-COBLL1_0002,circBank:hsa_circCOBLL1_002,circBase:hsa_circ_0056895,CIRCpedia:HSA_CIRCpedia_38405,circRNADb:hsa_circ_03485,CSCD:chr2:164743686-164743875
chr2|169530586|169544835|-	Condition-independent	Human	hsa_circFASTKD1_001	hg38	chr2:169530586-169544835	chr2|169530586|169544835	-	741	NM_001322046	FASTKD1	ENSG00000138399	1	RPF,cORF,m6A	circAtlas:hsa-FASTKD1_0015,circBank:hsa_circFASTKD1_027,circBase:hsa_circ_0117992,CIRCpedia:HSA_CIRCpedia_38464,circRNADb:hsa_circ_16591,CSCD:chr2:169530586-169544835,exoRBase:exo_circ_018815
chr2|170015280|170061443|+	Condition-independent	Human	hsa_circUBR3_001	hg38	chr2:170015280-170061443	chr2|170015280|170061443	+	652	NM_172070	UBR3	ENSG00000144357	1	RPF,cORF,m6A	circAtlas:hsa-UBR3_0010,circBank:hsa_circUBR3_066,circBase:hsa_circ_0003920,CIRCpedia:HSA_CIRCpedia_38527,circRNADb:hsa_circ_00646,CSCD:chr2:170015280-170061443,exoRBase:exo_circ_019732
chr2|171046173|171050174|-	Condition-independent	Human	hsa_circTLK1_001	hg38	chr2:171046173-171050174	chr2|171046173|171050174	-	437	NM_001136554	TLK1	ENSG00000198586	3	RPF,cORF,MS,m6A	circAtlas:hsa-TLK1_0012,circBank:hsa_circTLK1_019,circBase:hsa_circ_0004813,CIRCpedia:HSA_CIRCpedia_38573,circRNADb:hsa_circ_25344,CSCD:chr2:171046173-171050174,exoRBase:exo_circ_000473
chr2|171925536|171953001|+	Condition-independent	Human	hsa_circHAT1_001	hg38	chr2:171925536-171953001	chr2|171925536|171953001	+	302	NM_003642	HAT1	ENSG00000128708	1	RPF,cORF,MS	circAtlas:hsa-HAT1_0006,CIRCpedia:HSA_CIRCpedia_38620,CSCD:chr2:171925536-171953001,exoRBase:exo_circ_000195
chr2|173954872|173956232|-	Condition-independent	Human	hsa_circSP3_001	hg38	chr2:173954872-173956232	chr2|173954872|173956232	-	1360	NM_001172712	SP3	ENSG00000172845	1	RPF,cORF,m6A	circAtlas:hsa-SP3_0001,circBank:hsa_circSP3_001,circBase:hsa_circ_0002642,CIRCpedia:HSA_CIRCpedia_38671,circRNADb:hsa_circ_00233,CSCD:chr2:173954872-173956232,exoRBase:exo_circ_006862
chr2|174123179|174142000|-	Condition-independent	Human	hsa_circOLA1_001	hg38	chr2:174123179-174142000	chr2|174123179|174142000	-	355	NM_013341	OLA1	ENSG00000138430	1	RPF,cORF,m6A	circAtlas:hsa-OLA1_0001,circBank:hsa_circOLA1_005,circBase:hsa_circ_0057129,CIRCpedia:HSA_CIRCpedia_38673,circRNADb:hsa_circ_05912,CSCD:chr2:174123179-174142000
chr2|180982017|180984093|+	Condition-independent	Human	hsa_circUBE2E3_001	hg38	chr2:180982017-180984093	chr2|180982017|180984093	+	270	NM_001278554	UBE2E3	ENSG00000170035	1	RPF,cORF	circAtlas:hsa-UBE2E3_0002,circBank:hsa_circUBE2E3_001,circBase:hsa_circ_0007011,CIRCpedia:HSA_CIRCpedia_38793,circRNADb:hsa_circ_08787,CSCD:chr2:180982017-180984093
chr2|190900563|190924593|+	Condition-independent	Human	hsa_circGLS_001	hg38	chr2:190900563-190924593	chr2|190900563|190924593	+	643	NM_014905	GLS	ENSG00000115419	1	RPF,cORF,MS,m6A	circAtlas:hsa-GLS_0006,circBank:hsa_circGLS_014,circBase:hsa_circ_0001085,CIRCpedia:HSA_CIRCpedia_38924,circRNADb:hsa_circ_22382,CSCD:chr2:190900563-190924593,exoRBase:exo_circ_000474
chr2|196695045|196701180|+	Condition-independent	Human	hsa_circCCDC150_001	hg38	chr2:196695045-196701180	chr2|196695045|196701180	+	186	NM_001353339	CCDC150	ENSG00000144395	1	RPF,cORF	circAtlas:hsa-CCDC150_0002,circBank:hsa_circCCDC150_004,circBase:hsa_circ_0003469,CIRCpedia:HSA_CIRCpedia_38990,circRNADb:hsa_circ_05480,CSCD:chr2:196695045-196701180
chr2|202464808|202467689|+	Condition-independent	Human	hsa_circBMPR2_001	hg38	chr2:202464808-202467689	chr2|202464808|202467689	+	342	NM_001204	BMPR2	ENSG00000204217	1	RPF,cORF	circAtlas:hsa-BMPR2_0001,circBank:hsa_circBMPR2_003,circBase:hsa_circ_0003218,CIRCpedia:HSA_CIRCpedia_39204,circRNADb:hsa_circ_06837,CSCD:chr2:202464808-202467689,exoRBase:exo_circ_000233
chr2|214767481|214781509|-	Condition-independent	Human	hsa_circBARD1_001	hg38	chr2:214767481-214781509	chr2|214767481|214781509	-	341	NR_104215	BARD1	ENSG00000138376	1	RPF,cORF	circAtlas:hsa-BARD1_0006,circBank:hsa_circBARD1_018,circBase:hsa_circ_0001098,CIRCpedia:HSA_CIRCpedia_39563,circRNADb:hsa_circ_30509,CSCD:chr2:214767481-214781509,exoRBase:exo_circ_000266
chr2|216141185|216148276|+	Condition-independent	Human	hsa_circXRCC5_001	hg38	chr2:216141185-216148276	chr2|216141185|216148276	+	328	NM_021141	XRCC5	ENSG00000079246	1	RPF,cORF,MS,m6A	circAtlas:hsa-XRCC5_0003,circBank:hsa_circXRCC5_023,circBase:hsa_circ_0058174,CIRCpedia:HSA_CIRCpedia_39646,circRNADb:hsa_circ_26257,CSCD:chr2:216141185-216148276,exoRBase:exo_circ_011780
chr2|218737578|218740584|+	Condition-independent	Human	hsa_circTTLL4_001	hg38	chr2:218737578-218740584	chr2|218737578|218740584	+	1759	NM_014640	TTLL4	ENSG00000135912	1	RPF,cORF,m6A	circAtlas:hsa-TTLL4_0004,circBank:hsa_circTTLL4_004,circBase:hsa_circ_0058313,CIRCpedia:HSA_CIRCpedia_39746,circRNADb:hsa_circ_20508,CSCD:chr2:218737578-218740584,TSCD:chr2:218737578-218740584
chr2|226906792|226914351|+	Condition-independent	Human	hsa_circRHBDD1_001	hg38	chr2:226906792-226914351	chr2|226906792|226914351	+	290	NM_001349072	RHBDD1	ENSG00000144468	1	RPF,cORF	circAtlas:hsa-RHBDD1_0001,circBank:hsa_circRHBDD1_008,circBase:hsa_circ_0058497,CIRCpedia:HSA_CIRCpedia_39880,circRNADb:hsa_circ_29883,CSCD:chr2:226906792-226914351,exoRBase:exo_circ_000355
chr2|233388256|233390483|+	Condition-independent	Human	hsa_circDGKD_001	hg38	chr2:233388256-233390483	chr2|233388256|233390483	+	192	NM_152879	DGKD	ENSG00000077044	1	RPF,cORF,IRES	circAtlas:hsa-DGKD_0001,circBank:hsa_circDGKD_005,circBase:hsa_circ_0001112,CIRCpedia:HSA_CIRCpedia_40076,circRNADb:hsa_circ_32480,CSCD:chr2:233388256-233390483,exoRBase:exo_circ_000568
chr2|233449981|233452060|+	Condition-independent	Human	hsa_circDGKD_002	hg38	chr2:233449981-233452060	chr2|233449981|233452060	+	376	NM_003648	DGKD	ENSG00000077044	1	RPF,cORF,MS	circAtlas:hsa-DGKD_0006,circBank:hsa_circDGKD_019,circBase:hsa_circ_0001115,CIRCpedia:HSA_CIRCpedia_40085,circRNADb:hsa_circ_29355,CSCD:chr2:233449981-233452060,exoRBase:exo_circ_017599
chr2|28783906|28788809|+	Condition-independent	Human	hsa_circPPP1CB_001	hg38	chr2:28783906-28788809	chr2|28783906|28788809	+	224	NM_206876	PPP1CB	ENSG00000213639	1	RPF,cORF	circAtlas:hsa-SPDYA_0001,circBank:hsa_circPPP1CB_010,circBase:hsa_circ_0007439,CIRCpedia:HSA_CIRCpedia_40659,circRNADb:hsa_circ_29712,CSCD:chr2:28783906-28788809,exoRBase:exo_circ_001337
chr2|31917925|31920910|-	Condition-independent	Human	hsa_circMEMO1_001	hg38	chr2:31917925-31920910	chr2|31917925|31920910	-	225	NM_015955	MEMO1	ENSG00000162959	1	RPF,cORF	circBank:hsa_circMEMO1_010,circBase:hsa_circ_0006790,CIRCpedia:HSA_CIRCpedia_40736,circRNADb:hsa_circ_05295,CSCD:chr2:31917925-31920910
chr2|31917925|31932135|-	Condition-independent	Human	hsa_circMEMO1_002	hg38	chr2:31917925-31932135	chr2|31917925|31932135	-	294	NM_015955	MEMO1	ENSG00000162959	1	RPF,cORF	circAtlas:hsa-DPY30_0005,circBank:hsa_circMEMO1_007,circBase:hsa_circ_0007385,CIRCpedia:HSA_CIRCpedia_40737,circRNADb:hsa_circ_25994,CSCD:chr2:31917925-31932135
chr2|31917925|31943383|-	Condition-independent	Human	hsa_circMEMO1_003	hg38	chr2:31917925-31943383	chr2|31917925|31943383	-	376	NM_015955	MEMO1	ENSG00000162959	1	RPF,cORF,MS	circAtlas:hsa-DPY30_0001,circBank:hsa_circMEMO1_004,circBase:hsa_circ_0053394,CIRCpedia:HSA_CIRCpedia_40738,circRNADb:hsa_circ_28786,CSCD:chr2:31917925-31943383
chr2|32174062|32184338|+	Condition-independent	Human	hsa_circSLC30A6_001	hg38	chr2:32174062-32184338	chr2|32174062|32184338	+	194	NM_017964	SLC30A6	ENSG00000152683	1	RPF,cORF,MS	circAtlas:hsa-SLC30A6_0001,circBank:hsa_circSLC30A6_004,circBase:hsa_circ_0005695,CIRCpedia:HSA_CIRCpedia_40759,circRNADb:hsa_circ_03626,CSCD:chr2:32174062-32184338
chr2|36396613|36396787|+	Condition-independent	Human	hsa_circCRIM1_001	hg38	chr2:36396613-36396787	chr2|36396613|36396787	+	174	NM_016441	CRIM1	ENSG00000150938	9	RPF,cORF,MS	circAtlas:hsa-CRIM1_0005,circBank:hsa_circCRIM1_018,circBase:hsa_circ_0002017,CIRCpedia:HSA_CIRCpedia_41041,circRNADb:hsa_circ_12294,CSCD:chr2:36396613-36396787
chr2|36396613|36442735|+	Condition-independent	Human	hsa_circCRIM1_002	hg38	chr2:36396613-36442735	chr2|36396613|36442735	+	538	NM_016441	CRIM1	ENSG00000150938	3	RPF,cORF,MS,m6A	circAtlas:hsa-CRIM1_0018,circBank:hsa_circCRIM1_021,circBase:hsa_circ_0002346,CIRCpedia:HSA_CIRCpedia_41042,circRNADb:hsa_circ_16396,CSCD:chr2:36396613-36442735,exoRBase:exo_circ_006670
chr2|36396613|36522313|+	Condition-independent	Human	hsa_circCRIM1_003	hg38	chr2:36396613-36522313	chr2|36396613|36522313	+	2097	NM_016441	CRIM1	ENSG00000150938	1	RPF,cORF,m6A	Circ2Disease:hsa_circRNA_102682,circAtlas:hsa-CRIM1_0007,circBank:hsa_circCRIM1_029,circBase:hsa_circ_0005442,CIRCpedia:HSA_CIRCpedia_41048,circRNADb:hsa_circ_05060,CSCD:chr2:36396613-36522313
chr2|36441257|36442735|+	Condition-independent	Human	hsa_circCRIM1_004	hg38	chr2:36441257-36442735	chr2|36441257|36442735	+	364	NM_016441	CRIM1	ENSG00000150938	1	RPF,cORF,MS,m6A	circAtlas:hsa-CRIM1_0001,circBank:hsa_circCRIM1_034,circBase:hsa_circ_0007386,CIRCpedia:HSA_CIRCpedia_41049,circRNADb:hsa_circ_20246,CSCD:chr2:36441257-36442735,exoRBase:exo_circ_013058
chr2|38585643|38591648|-	Condition-independent	Human	hsa_circHNRNPLL_001	hg38	chr2:38585643-38591648	chr2|38585643|38591648	-	357	NM_001142650	HNRNPLL	ENSG00000143889	1	RPF,cORF,MS,m6A	circAtlas:hsa-HNRNPLL_0003,circBank:hsa_circHNRPLL_005,circBase:hsa_circ_0054144,CIRCpedia:HSA_CIRCpedia_41190,circRNADb:hsa_circ_02404,CSCD:chr2:38585643-38591648,exoRBase:exo_circ_006242
chr2|39331916|39337581|-	Condition-independent	Human	hsa_circMAP4K3_001	hg38	chr2:39331916-39337581	chr2|39331916|39337581	-	220	NM_003618	MAP4K3	ENSG00000011566	2	RPF,cORF,MS	circAtlas:hsa-MAP4K3_0082,circBank:hsa_circMAP4K3_012,circBase:hsa_circ_0054211,CIRCpedia:HSA_CIRCpedia_41258,circRNADb:hsa_circ_21310,CSCD:chr2:39331916-39337581
chr2|43428099|43430302|-	Condition-independent	Human	hsa_circTHADA_001	hg38	chr2:43428099-43430302	chr2|43428099|43430302	-	222	NM_001345925	THADA	ENSG00000115970	2	RPF,cORF	circAtlas:hsa-THADA_0005,circBank:hsa_circTHADA_035,circBase:hsa_circ_0054309,CIRCpedia:HSA_CIRCpedia_41346,circRNADb:hsa_circ_05067,CSCD:chr2:43428099-43430302,exoRBase:exo_circ_018167
chr2|43973606|43982434|-	Condition-independent	Human	hsa_circLRPPRC_001	hg38	chr2:43973606-43982434	chr2|43973606|43982434	-	1220	NM_133259	LRPPRC	ENSG00000138095	2	RPF,cORF,m6A	circAtlas:hsa-LRPPRC_0027,circBank:hsa_circLRPPRC_009,circBase:hsa_circ_0120122,CIRCpedia:HSA_CIRCpedia_41439,circRNADb:hsa_circ_12704,CSCD:chr2:43973606-43982434,exoRBase:exo_circ_007694
chr2|58198593|58232112|-	Condition-independent	Human	hsa_circFANCL_001	hg38	chr2:58198593-58232112	chr2|58198593|58232112	-	444	NM_018062	FANCL	ENSG00000115392	2	RPF,cORF	circAtlas:hsa-FANCL_0007,circBank:hsa_circFANCL_005,circBase:hsa_circ_0004435,CIRCpedia:HSA_CIRCpedia_41768,circRNADb:hsa_circ_23488,CSCD:chr2:58198593-58232112
chr2|58221941|58232112|-	Condition-independent	Human	hsa_circFANCL_002	hg38	chr2:58221941-58232112	chr2|58221941|58232112	-	278	NM_018062	FANCL	ENSG00000115392	1	RPF,cORF,MS	circAtlas:hsa-FANCL_0001,circBank:hsa_circFANCL_003,circBase:hsa_circ_0001009,CIRCpedia:HSA_CIRCpedia_41770,circRNADb:hsa_circ_27206,CSCD:chr2:58221941-58232112,exoRBase:exo_circ_000142
chr2|61482956|61490776|-	Condition-independent	Human	hsa_circXPO1_001	hg38	chr2:61482956-61490776	chr2|61482956|61490776	-	925	NM_003400	XPO1	ENSG00000082898	1	RPF,cORF,m6A	circAtlas:hsa-XPO1_0042,circBank:hsa_circXPO1_094,circBase:hsa_circ_0002607,CIRCpedia:HSA_CIRCpedia_41908,circRNADb:hsa_circ_24086,CSCD:chr2:61482956-61490776,exoRBase:exo_circ_012183
chr2|61485767|61490776|-	Condition-independent	Human	hsa_circXPO1_002	hg38	chr2:61485767-61490776	chr2|61485767|61490776	-	621	NM_003400	XPO1	ENSG00000082898	1	RPF,cORF,m6A	circAtlas:hsa-XPO1_0012,circBank:hsa_circXPO1_092,circBase:hsa_circ_0005050,CIRCpedia:HSA_CIRCpedia_41914,circRNADb:hsa_circ_15008,CSCD:chr2:61485767-61490776,exoRBase:exo_circ_017932
chr2|61522610|61526521|-	Condition-independent	Human	hsa_circXPO1_004	hg38	chr2:61522610-61526521	chr2|61522610|61526521	-	175	NM_003400	XPO1	ENSG00000082898	8	RPF,cORF	circAtlas:hsa-XPO1_0002,circBank:hsa_circXPO1_021,circBase:hsa_circ_0001016,CIRCpedia:HSA_CIRCpedia_41958,circRNADb:hsa_circ_30308,CSCD:chr2:61522610-61526521,exoRBase:exo_circ_000569
chr2|61522610|61533903|-	Condition-independent	Human	hsa_circXPO1_005	hg38	chr2:61522610-61533903	chr2|61522610|61533903	-	307	NM_003400	XPO1	ENSG00000082898	1	RPF,cORF,MS,m6A	circAtlas:hsa-XPO1_0001,circBank:hsa_circXPO1_005,circBase:hsa_circ_0001017,CIRCpedia:HSA_CIRCpedia_41959,circRNADb:hsa_circ_19966,CSCD:chr2:61522610-61533903,exoRBase:exo_circ_000043
chr2|61873001|61883548|-	Condition-independent	Human	hsa_circCCT4_001	hg38	chr2:61873001-61883548	chr2|61873001|61883548	-	945	NM_006430	CCT4	ENSG00000115484	1	RPF,cORF,m6A	circAtlas:hsa-CCT4_0018,circBank:hsa_circCCT4_007,circBase:hsa_circ_0007473,CIRCpedia:HSA_CIRCpedia_41974,circRNADb:hsa_circ_07991,exoRBase:exo_circ_038381
chr2|62979187|62996766|+	Condition-independent	Human	hsa_circEHBP1_001	hg38	chr2:62979187-62996766	chr2|62979187|62996766	+	751	NM_001354221	EHBP1	ENSG00000115504	2	RPF,cORF,MS,m6A	circAtlas:hsa-EHBP1_0007,circBank:hsa_circEHBP1_019,circBase:hsa_circ_0005552,CIRCpedia:HSA_CIRCpedia_41992,circRNADb:hsa_circ_19600,CSCD:chr2:62979187-62996766,exoRBase:exo_circ_000448
chr2|64572945|64585545|+	Condition-independent	Human	hsa_circAFTPH_001	hg38	chr2:64572945-64585545	chr2|64572945|64585545	+	308	NM_001002243	AFTPH	ENSG00000119844	1	RPF,cORF	circAtlas:hsa-AFTPH_0009,circBank:hsa_circAFTPH_007,circBase:hsa_circ_0006037,CIRCpedia:HSA_CIRCpedia_42059,circRNADb:hsa_circ_20024,CSCD:chr2:64572945-64585545,exoRBase:exo_circ_000295
chr2|68490189|68513680|+	Condition-independent	Human	hsa_circAPLF_001	hg38	chr2:68490189-68513680	chr2|68490189|68513680	+	526	NM_173545	APLF	ENSG00000169621	1	RPF,cORF,MS	circAtlas:hsa-APLF_0008,circBank:hsa_circAPLF_002,circBase:hsa_circ_0003874,CIRCpedia:HSA_CIRCpedia_42097,circRNADb:hsa_circ_24253,CSCD:chr2:68490189-68513680,exoRBase:exo_circ_006671
chr2|68490189|68526242|+	Condition-independent	Human	hsa_circAPLF_002	hg38	chr2:68490189-68526242	chr2|68490189|68526242	+	708	NM_173545	APLF	ENSG00000169621	1	RPF,cORF	circAtlas:hsa-APLF_0002,circBank:hsa_circAPLF_004,circBase:hsa_circ_0055019,CIRCpedia:HSA_CIRCpedia_42098,circRNADb:hsa_circ_29117,CSCD:chr2:68490189-68526242,exoRBase:exo_circ_006814
chr2|68490189|68545312|+	Condition-independent	Human	hsa_circAPLF_003	hg38	chr2:68490189-68545312	chr2|68490189|68545312	+	1190	NM_173545	APLF	ENSG00000169621	1	RPF,cORF,MS,m6A	circAtlas:hsa-APLF_0001,circBank:hsa_circAPLF_006,circBase:hsa_circ_0001023,CIRCpedia:HSA_CIRCpedia_42100,circRNADb:hsa_circ_15562,CSCD:chr2:68490189-68545312,exoRBase:exo_circ_001067
chr2|72718102|72733118|-	Condition-independent	Human	hsa_circEXOC6B_001	hg38	chr2:72718102-72733118	chr2|72718102|72733118	-	390	NM_001321733	EXOC6B	ENSG00000144036	5	RPF,cORF,m6A	circAtlas:hsa-EXOC6B_0002,circBank:hsa_circEXOC6B_010,circBase:hsa_circ_0009043,CIRCpedia:HSA_CIRCpedia_42270,circRNADb:hsa_circ_05762,CSCD:chr2:72718102-72733118,exoRBase:exo_circ_000060
chr2|74046277|74048411|+	Condition-independent	Human	hsa_circTET3_001	hg38	chr2:74046277-74048411	chr2|74046277|74048411	+	2134	NM_001366022	TET3	ENSG00000187605	1	RPF,cORF,MS,m6A	circAtlas:hsa-TET3_0001,circBank:hsa_circTET3_001,circBase:hsa_circ_0006251,CIRCpedia:HSA_CIRCpedia_42337,circRNADb:hsa_circ_01062,CSCD:chr2:74046277-74048411,exoRBase:exo_circ_019756
chr2|84870224|84870785|-	Condition-independent	Human	hsa_circTRABD2A_001	hg38	chr2:84870224-84870785	chr2|84870224|84870785	-	561	NM_001277053	TRABD2A	ENSG00000186854	1	RPF,cORF,m6A	circAtlas:hsa-TRABD2A_0001,circBank:hsa_circC2orf89_001,circBase:hsa_circ_0004420,CIRCpedia:HSA_CIRCpedia_42402,circRNADb:hsa_circ_24721,CSCD:chr2:84870224-84870785,exoRBase:exo_circ_024642
chr2|8943186|8958642|-	Condition-independent	Human	hsa_circMBOAT2_002	hg38	chr2:8943186-8958642	chr2|8943186|8958642	-	224	NM_001321267	MBOAT2	ENSG00000143797	2	RPF,cORF	circAtlas:hsa-MBOAT2_0001,circBank:hsa_circMBOAT2_013,circBase:hsa_circ_0007334,CIRCpedia:HSA_CIRCpedia_42589,circRNADb:hsa_circ_15816,CSCD:chr2:8943186-8958642,exoRBase:exo_circ_001302
chr2|9318523|9327911|+	Condition-independent	Human	hsa_circASAP2_001	hg38	chr2:9318523-9327911	chr2|9318523|9327911	+	341	NM_001135191	ASAP2	ENSG00000151693	1	RPF,cORF,MS,m6A	circAtlas:hsa-ASAP2_0002,circBank:hsa_circASAP2_009,circBase:hsa_circ_0002362,CIRCpedia:HSA_CIRCpedia_42597,circRNADb:hsa_circ_04539,CSCD:chr2:9318523-9327911,exoRBase:exo_circ_001255
chr2|9318523|9335179|+	Condition-independent	Human	hsa_circASAP2_002	hg38	chr2:9318523-9335179	chr2|9318523|9335179	+	504	NM_001135191	ASAP2	ENSG00000151693	1	RPF,cORF,MS,m6A	circAtlas:hsa-ASAP2_0022,circBank:hsa_circASAP2_010,circBase:hsa_circ_0121185,CIRCpedia:HSA_CIRCpedia_42598,CSCD:chr2:9318523-9335179,exoRBase:exo_circ_017814
chr2|99169549|99171429|-	Condition-independent	Human	hsa_circMITD1_001	hg38	chr2:99169549-99171429	chr2|99169549|99171429	-	264	NM_001320417	MITD1	ENSG00000158411	2	RPF,cORF,MS,m6A	circAtlas:hsa-MITD1_0001,circBank:hsa_circMITD1_002,circBase:hsa_circ_0001050,CIRCpedia:HSA_CIRCpedia_42776,circRNADb:hsa_circ_00171,CSCD:chr2:99169549-99171429,exoRBase:exo_circ_001088
chr20|16526091|16528440|-	Condition-independent	Human	hsa_circKIF16B_001	hg38	chr20:16526091-16528440	chr20|16526091|16528440	-	184	NM_001199866	KIF16B	ENSG00000089177	1	RPF,cORF,MS	circAtlas:hsa-KIF16B_0010,circBank:hsa_circKIF16B_002,circBase:hsa_circ_0059490,CIRCpedia:HSA_CIRCpedia_33394,circRNADb:hsa_circ_03569,CSCD:chr20:16526091-16528440,exoRBase:exo_circ_001020
chr20|17947485|17957037|-	Condition-independent	Human	hsa_circSNX5_001	hg38	chr20:17947485-17957037	chr20|17947485|17957037	-	1027	NM_014426	SNX5	ENSG00000089006	1	RPF,cORF,MS,m6A	circAtlas:hsa-SNX5_0001,circBank:hsa_circSNX5_008,circBase:hsa_circ_0001977,CIRCpedia:HSA_CIRCpedia_33403,circRNADb:hsa_circ_15094,CSCD:chr20:17947485-17957037
chr20|17955364|17957037|-	Condition-independent	Human	hsa_circSNX5_002	hg38	chr20:17955364-17957037	chr20|17955364|17957037	-	216	NM_014426	SNX5	ENSG00000089006	4	RPF,cORF,MS,m6A	circAtlas:hsa-SNX5_0016,circBank:hsa_circSNX5_005,circBase:hsa_circ_0004816,CIRCpedia:HSA_CIRCpedia_33414,circRNADb:hsa_circ_07283,CSCD:chr20:17955364-17957037
chr20|25413789|25418195|+	Condition-independent	Human	hsa_circGINS1_001	hg38	chr20:25413789-25418195	chr20|25413789|25418195	+	255	NR_134574	GINS1	ENSG00000101003	2	RPF,cORF,MS,m6A	circAtlas:hsa-GINS1_0002,circBank:hsa_circGINS1_003,circBase:hsa_circ_0002441,CIRCpedia:HSA_CIRCpedia_33557,circRNADb:hsa_circ_27759,CSCD:chr20:25413789-25418195,exoRBase:exo_circ_011478,TSCD:chr20:25413789-25418195
chr20|2964271|2965202|+	Condition-independent	Human	hsa_circPTPRA_002	hg38	chr20:2964271-2965202	chr20|2964271|2965202	+	421	NM_002836	PTPRA	ENSG00000132670	1	RPF,cORF,m6A	circAtlas:hsa-PTPRA_0004,circBank:hsa_circPTPRA_009,circBase:hsa_circ_0006117,CIRCpedia:HSA_CIRCpedia_33588,circRNADb:hsa_circ_16035,CSCD:chr20:2964271-2965202,exoRBase:exo_circ_000034
chr20|32316217|32316874|+	Condition-independent	Human	hsa_circKIF3B_001	hg38	chr20:32316217-32316874	chr20|32316217|32316874	+	344	NM_004798	KIF3B	ENSG00000101350	2	RPF,cORF,m6A	circAtlas:hsa-KIF3B_0001,circBank:hsa_circKIF3B_005,circBase:hsa_circ_0002302,CIRCpedia:HSA_CIRCpedia_33655,circRNADb:hsa_circ_23055,CSCD:chr20:32316217-32316874,exoRBase:exo_circ_000467
chr20|32366383|32369123|+	Condition-independent	Human	hsa_circASXL1_001	hg38	chr20:32366383-32369123	chr20|32366383|32369123	+	282	NM_001164603	ASXL1	ENSG00000171456	11	RPF,cORF	circAtlas:hsa-ASXL1_0001,circBank:hsa_circASXL1_003,circBase:hsa_circ_0001136,CIRCpedia:HSA_CIRCpedia_33658,circRNADb:hsa_circ_10491,CSCD:chr20:32366383-32369123,exoRBase:exo_circ_000309
chr20|33379460|33397084|-	Condition-independent	Human	hsa_circCDK5RAP1_002	hg38	chr20:33379460-33397084	chr20|33379460|33397084	-	1127	NM_016408	CDK5RAP1	ENSG00000101391	1	RPF,cORF,MS,m6A	circAtlas:hsa-CDK5RAP1_0023,circBank:hsa_circCDK5RAP1_003,circBase:hsa_circ_0114932,CIRCpedia:HSA_CIRCpedia_33722,CSCD:chr20:33379460-33397084,exoRBase:exo_circ_009371
chr20|35366556|35374256|-	Condition-independent	Human	hsa_circUQCC1_001	hg38	chr20:35366556-35374256	chr20|35366556|35374256	-	131	NM_001184977	UQCC1	ENSG00000101019	1	RPF,cORF	circAtlas:hsa-UQCC1_0008,circBank:hsa_circUQCC_011,circBase:hsa_circ_0060063,CIRCpedia:HSA_CIRCpedia_33910,circRNADb:hsa_circ_26280,CSCD:chr20:35366556-35374256
chr20|35713018|35725155|-	Condition-independent	Human	hsa_circRBM39_001	hg38	chr20:35713018-35725155	chr20|35713018|35725155	-	758	NM_001242600	RBM39	ENSG00000131051	1	RPF,cORF,MS,m6A	circAtlas:hsa-RBM39_0017,circBank:hsa_circRBM39_021,circBase:hsa_circ_0008143,CIRCpedia:HSA_CIRCpedia_33954,circRNADb:hsa_circ_21506,CSCD:chr20:35713018-35725155,exoRBase:exo_circ_005672
chr20|35714184|35725155|-	Condition-independent	Human	hsa_circRBM39_002	hg38	chr20:35714184-35725155	chr20|35714184|35725155	-	680	NM_001242600	RBM39	ENSG00000131051	3	RPF,cORF,m6A	circAtlas:hsa-RBM39_0015,circBank:hsa_circRBM39_020,circBase:hsa_circ_0004870,CIRCpedia:HSA_CIRCpedia_33957,circRNADb:hsa_circ_29754,CSCD:chr20:35714184-35725155,exoRBase:exo_circ_001004
chr20|35721739|35725155|-	Condition-independent	Human	hsa_circRBM39_003	hg38	chr20:35721739-35725155	chr20|35721739|35725155	-	409	NM_001242600	RBM39	ENSG00000131051	2	RPF,cORF,m6A	circAtlas:hsa-RBM39_0031,circBank:hsa_circRBM39_017,circBase:hsa_circ_0001148,CIRCpedia:HSA_CIRCpedia_33962,circRNADb:hsa_circ_10359,CSCD:chr20:35721739-35725155,exoRBase:exo_circ_000804
chr20|35724569|35725155|-	Condition-independent	Human	hsa_circRBM39_004	hg38	chr20:35724569-35725155	chr20|35724569|35725155	-	271	NM_001242600	RBM39	ENSG00000131051	1	RPF,cORF,m6A	circAtlas:hsa-RBM39_0047,circBank:hsa_circRBM39_016,circBase:hsa_circ_0007632,CIRCpedia:HSA_CIRCpedia_33965,circRNADb:hsa_circ_17592,CSCD:chr20:35724569-35725155,exoRBase:exo_circ_006124
chr20|35858301|35871829|+	Condition-independent	Human	hsa_circPHF20_001	hg38	chr20:35858301-35871829	chr20|35858301|35871829	+	942	NM_016436	PHF20	ENSG00000025293	2	RPF,cORF,m6A	circAtlas:hsa-PHF20_0001,circBank:hsa_circPHF20_027,circBase:hsa_circ_0003322,CIRCpedia:HSA_CIRCpedia_33988,circRNADb:hsa_circ_16511,CSCD:chr20:35858301-35871829,exoRBase:exo_circ_001060
chr20|36829053|36839441|-	Condition-independent	Human	hsa_circSOGA1_001	hg38	chr20:36829053-36839441	chr20|36829053|36839441	-	384	NM_080627	SOGA1	ENSG00000149639	1	RPF,cORF,MS,m6A	circAtlas:hsa-SOGA1_0002,circBank:hsa_circKIAA0889_003,circBase:hsa_circ_0060219,CIRCpedia:HSA_CIRCpedia_34046,circRNADb:hsa_circ_04096,CSCD:chr20:36829053-36839441,exoRBase:exo_circ_013265
chr20|37065423|37068186|-	Condition-independent	Human	hsa_circRBL1_001	hg38	chr20:37065423-37068186	chr20|37065423|37068186	-	606	NM_001323281	RBL1	ENSG00000080839	1	RPF,cORF	circAtlas:hsa-RBL1_0002,circBank:hsa_circRBL1_005,circBase:hsa_circ_0115145,CIRCpedia:HSA_CIRCpedia_34084,circRNADb:hsa_circ_29992,CSCD:chr20:37065423-37068186,exoRBase:exo_circ_001268
chr20|45815540|45815913|+	Condition-independent	Human	hsa_circUBE2C_001	hg38	chr20:45815540-45815913	chr20|45815540|45815913	+	265	NM_007019	UBE2C	ENSG00000175063	1	RPF,cORF,MS,m6A	circAtlas:hsa-UBE2C_0001,circBank:hsa_circUBE2C_003,circBase:hsa_circ_0060551,CIRCpedia:HSA_CIRCpedia_34354,circRNADb:hsa_circ_15049,CSCD:chr20:45815540-45815913,exoRBase:exo_circ_001233,TSCD:chr20:45815540-45815913
chr20|48974765|48976199|+	Condition-independent	Human	hsa_circARFGEF2_001	hg38	chr20:48974765-48976199	chr20|48974765|48976199	+	293	NM_006420	ARFGEF2	ENSG00000124198	1	RPF,cORF,MS,m6A	circAtlas:hsa-ARFGEF2_0008,circBank:hsa_circARFGEF2_054,circBase:hsa_circ_0115345,CIRCpedia:HSA_CIRCpedia_34541,circRNADb:hsa_circ_31300,CSCD:chr20:48974765-48976199,exoRBase:exo_circ_014316
chr20|49068714|49070297|+	Condition-independent	Human	hsa_circCSE1L_001	hg38	chr20:49068714-49070297	chr20|49068714|49070297	+	201	NM_001256135	CSE1L	ENSG00000124207	1	RPF,cORF	circAtlas:hsa-CSE1L_0064,circBank:hsa_circCSE1L_026,circBase:hsa_circ_0060742,CIRCpedia:HSA_CIRCpedia_34580,circRNADb:hsa_circ_22749,CSCD:chr20:49068714-49070297,exoRBase:exo_circ_034842
chr20|54157168|54171670|-	Condition-independent	Human	hsa_circCYP24A1_001	hg38	chr20:54157168-54171670	chr20|54157168|54171670	-	1106	NM_000782	CYP24A1	ENSG00000019186	3	RPF,cORF	circAtlas:hsa-CYP24A1_0001,circBank:hsa_circCYP24A1_012,circBase:hsa_circ_0060927,CIRCpedia:HSA_CIRCpedia_34782,CSCD:chr20:54157168-54171670,exoRBase:exo_circ_002996
chr20|56381432|56384324|-	Condition-independent	Human	hsa_circAURKA_001	hg38	chr20:56381432-56384324	chr20|56381432|56384324	-	386	NM_001323305	AURKA	ENSG00000087586	1	RPF,cORF,MS,m6A	circAtlas:hsa-AURKA_0004,circBank:hsa_circAURKA_006,circBase:hsa_circ_0004887,CIRCpedia:HSA_CIRCpedia_34792,circRNADb:hsa_circ_22636,CSCD:chr20:56381432-56384324
chr20|58438944|58441083|+	Condition-independent	Human	hsa_circVAPB_001	hg38	chr20:58438944-58441083	chr20|58438944|58441083	+	258	NM_004738	VAPB	ENSG00000124164	1	RPF,cORF,MS,m6A	circAtlas:hsa-VAPB_0004,circBank:hsa_circVAPB_007,circBase:hsa_circ_0001173,CIRCpedia:HSA_CIRCpedia_34824,circRNADb:hsa_circ_15722,CSCD:chr20:58438944-58441083,exoRBase:exo_circ_000035
chr20|62139074|62140944|-	Condition-independent	Human	hsa_circPSMA7_001	hg38	chr20:62139074-62140944	chr20|62139074|62140944	-	375	NM_002792	PSMA7	ENSG00000101182	1	RPF,cORF,m6A	circAtlas:hsa-PSMA7_0001,circBank:hsa_circPSMA7_004,circBase:hsa_circ_0003456,CIRCpedia:HSA_CIRCpedia_34897,circRNADb:hsa_circ_09321,CSCD:chr20:62139074-62140944,exoRBase:exo_circ_000205
chr20|63775677|63790790|-	Condition-independent	Human	hsa_circZBTB46_001	hg38	chr20:63775677-63790790	chr20|63775677|63790790	-	1255	NM_025224	ZBTB46	ENSG00000130584	2	RPF,cORF,MS,m6A	circAtlas:hsa-ZBTB46_0001,circBank:hsa_circZBTB46_002,circBase:hsa_circ_0002805,CIRCpedia:HSA_CIRCpedia_34982,circRNADb:hsa_circ_03723,CSCD:chr20:63775677-63790790,exoRBase:exo_circ_000401
chr21|15014343|15043574|-	Condition-independent	Human	hsa_circNRIP1_001	hg38	chr21:15014343-15043574	chr21|15014343|15043574	-	831	NM_003489	NRIP1	ENSG00000180530	7	RPF,cORF	Circ2Disease:hsa_circRNA_103110,Circ2Disease:hsa_circRNA_103110,circAtlas:hsa-NRIP1_0002,circBank:hsa_circNRIP1_007,circBase:hsa_circ_0004771,CIRCpedia:HSA_CIRCpedia_35058,circRNADb:hsa_circ_09184,CSCD:chr21:15014343-15043574,exoRBase:exo_circ_000017
chr21|15762890|15766141|+	Condition-independent	Human	hsa_circUSP25_001	hg38	chr21:15762890-15766141	chr21|15762890|15766141	+	223	NM_001283041	USP25	ENSG00000155313	1	RPF,cORF,MS	circAtlas:hsa-USP25_0001,circBank:hsa_circUSP25_003,circBase:hsa_circ_0001178,CIRCpedia:HSA_CIRCpedia_35061,circRNADb:hsa_circ_31658,CSCD:chr21:15762890-15766141,exoRBase:exo_circ_000088
chr21|25954589|25982477|-	Condition-independent	Human	hsa_circAPP_001	hg38	chr21:25954589-25982477	chr21|25954589|25982477	-	597	NM_001136129	APP	ENSG00000142192	1	RPF,cORF,MS,m6A	circAtlas:hsa-APP_0006,circBank:hsa_circAPP_018,circBase:hsa_circ_0115728,CIRCpedia:HSA_CIRCpedia_35118,circRNADb:hsa_circ_18209,CSCD:chr21:25954589-25982477,exoRBase:exo_circ_031387
chr21|29305203|29329693|+	Condition-independent	Human	hsa_circBACH1_001	hg38	chr21:29305203-29329693	chr21|29305203|29329693	+	809	NR_027655	BACH1	ENSG00000156273	1	RPF,cORF	circAtlas:hsa-BACH1_0008,circBank:hsa_circBACH1_004,circBase:hsa_circ_0115759,CIRCpedia:HSA_CIRCpedia_341959,CSCD:chr21:29305203-29329693,exoRBase:exo_circ_029698
chr21|33718796|33722651|+	Condition-independent	Human	hsa_circITSN1_001	hg38	chr21:33718796-33722651	chr21|33718796|33722651	+	217	NM_001331011	ITSN1	ENSG00000205726	1	RPF,cORF,MS	circAtlas:hsa-ITSN1_0001,circBank:hsa_circITSN1_002,circBase:hsa_circ_0004248,CIRCpedia:HSA_CIRCpedia_35319,circRNADb:hsa_circ_22375
chr21|34834409|34859578|-	Condition-independent	Human	hsa_circRUNX1_001	hg38	chr21:34834409-34859578	chr21|34834409|34859578	-	297	NM_001001890	RUNX1	ENSG00000159216	1	RPF,cORF,m6A	circAtlas:hsa-RUNX1_0001,circBank:hsa_circRUNX1_005,circBase:hsa_circ_0002360,CIRCpedia:HSA_CIRCpedia_35352,circRNADb:hsa_circ_08485,CSCD:chr21:34834409-34859578,exoRBase:exo_circ_000036
chr21|37087246|37108446|+	Condition-independent	Human	hsa_circTTC3_001	hg38	chr21:37087246-37108446	chr21|37087246|37108446	+	911	NM_001320704	TTC3	ENSG00000182670	2	RPF,cORF,m6A	circAtlas:hsa-TTC3_0044,circBank:hsa_circTTC3_007,circBase:hsa_circ_0061658,CIRCpedia:HSA_CIRCpedia_35437,circRNADb:hsa_circ_08124,CSCD:chr21:37087246-37108446
chr21|39206107|39212707|-	Condition-independent	Human	hsa_circBRWD1_001	hg38	chr21:39206107-39212707	chr21|39206107|39212707	-	506	NM_018963	BRWD1	ENSG00000185658	1	RPF,cORF,m6A	circAtlas:hsa-BRWD1_0043,circBank:hsa_circBRWD1_112,circBase:hsa_circ_0116009,CIRCpedia:HSA_CIRCpedia_35507,circRNADb:hsa_circ_08071,CSCD:chr21:39206107-39212707,exoRBase:exo_circ_000670
chr21|43746078|43749080|+	Condition-independent	Human	hsa_circPDXK_001	hg38	chr21:43746078-43749080	chr21|43746078|43749080	+	133	NM_001331030	PDXK	ENSG00000160209	3	RPF,cORF,m6A	circAtlas:hsa-PDXK_0001,circBank:hsa_circPDXK_011,circBase:hsa_circ_0008021,CIRCpedia:HSA_CIRCpedia_35657,circRNADb:hsa_circ_13715,CSCD:chr21:43746078-43749080
chr21|44032090|44037927|+	Condition-independent	Human	hsa_circTRAPPC10_001	hg38	chr21:44032090-44037927	chr21|44032090|44037927	+	218	NM_003274	TRAPPC10	ENSG00000160218	1	RPF,cORF,MS	circAtlas:hsa-TRAPPC10_0002,CIRCpedia:HSA_CIRCpedia_35662,CSCD:chr21:44032090-44037927,exoRBase:exo_circ_034886,TSCD:chr21:44032090-44037927
chr21|46349011|46349820|+	Condition-independent	Human	hsa_circPCNT_001	hg38	chr21:46349011-46349820	chr21|46349011|46349820	+	312	NM_006031	PCNT	ENSG00000160299	7	RPF,cORF,m6A	circAtlas:hsa-PCNT_0003,circBank:hsa_circPCNT_014,circBase:hsa_circ_0002903,CIRCpedia:HSA_CIRCpedia_35773,circRNADb:hsa_circ_16224,CSCD:chr21:46349011-46349820,exoRBase:exo_circ_000120
chr22|20933778|20934244|+	Condition-independent	Human	hsa_circCRKL_001	hg38	chr22:20933778-20934244	chr22|20933778|20934244	+	466	NM_005207	CRKL	ENSG00000099942	1	RPF,cORF,m6A	circAtlas:hsa-CRKL_0001,circBank:hsa_circCRKL_002,circBase:hsa_circ_0001206,CIRCpedia:HSA_CIRCpedia_36027,circRNADb:hsa_circ_05707,CSCD:chr22:20933778-20934244,exoRBase:exo_circ_000277
chr22|28296197|28297852|-	Condition-independent	Human	hsa_circTTC28_001	hg38	chr22:28296197-28297852	chr22|28296197|28297852	-	404	NM_001145418	TTC28	ENSG00000100154	2	RPF,cORF,m6A	circAtlas:hsa-TTC28_0002,circBank:hsa_circTTC28_032,circBase:hsa_circ_0003618,CIRCpedia:HSA_CIRCpedia_36240,circRNADb:hsa_circ_22261,CSCD:chr22:28296197-28297852,exoRBase:exo_circ_013780
chr22|40552105|40552367|-	Condition-independent	Human	hsa_circMRTFA_001	hg38	chr22:40552105-40552367	chr22|40552105|40552367	-	262	NM_001282662	MRTFA	ENSG00000196588	1	RPF,cORF,m6A	circAtlas:hsa-MKL1_0017,CIRCpedia:HSA_CIRCpedia_36758,CSCD:chr22:40552105-40552367
chr22|40844838|40848369|-	Condition-independent	Human	hsa_circST13_001	hg38	chr22:40844838-40848369	chr22|40844838|40848369	-	147	NM_003932	ST13	ENSG00000100380	2	RPF,cORF,m6A	circBank:hsa_circST13_002,circBase:hsa_circ_0002355,CIRCpedia:HSA_CIRCpedia_90860,circRNADb:hsa_circ_05019,CSCD:chr22:40844838-40848369
chr22|41125863|41140257|+	Condition-independent	Human	hsa_circEP300_001	hg38	chr22:41125863-41140257	chr22|41125863|41140257	+	1149	NM_001362843	EP300	ENSG00000100393	1	RPF,cORF,m6A	circAtlas:hsa-EP300_0036,circBank:hsa_circEP300_013,circBase:hsa_circ_0116612,CIRCpedia:HSA_CIRCpedia_36805,circRNADb:hsa_circ_17921,CSCD:chr22:41125863-41140257,exoRBase:exo_circ_017664
chr22|41808874|41810291|+	Condition-independent	Human	hsa_circCCDC134_001	hg38	chr22:41808874-41810291	chr22|41808874|41810291	+	326	NM_024821	CCDC134	ENSG00000100147	7	RPF,cORF,MS,m6A	circAtlas:hsa-CCDC134_0001,circBank:hsa_circCCDC134_003,circBase:hsa_circ_0001238,CIRCpedia:HSA_CIRCpedia_36883,circRNADb:hsa_circ_32555,CSCD:chr22:41808874-41810291,exoRBase:exo_circ_000892
chr22|41808874|41813822|+	Condition-independent	Human	hsa_circCCDC134_002	hg38	chr22:41808874-41813822	chr22|41808874|41813822	+	580	NM_024821	CCDC134	ENSG00000100147	1	RPF,cORF,m6A	circAtlas:hsa-CCDC134_0002,circBank:hsa_circCCDC134_005,circBase:hsa_circ_0008806,CIRCpedia:HSA_CIRCpedia_36884,circRNADb:hsa_circ_01582,CSCD:chr22:41808874-41813822,exoRBase:exo_circ_018502
chr22|45689711|45718493|+	Condition-independent	Human	hsa_circATXN10_001	hg38	chr22:45689711-45718493	chr22|45689711|45718493	+	612	NM_013236	ATXN10	ENSG00000130638	2	RPF,cORF	circAtlas:hsa-ATXN10_0010,circBank:hsa_circATXN10_009,circBase:hsa_circ_0003054,CIRCpedia:HSA_CIRCpedia_37031,circRNADb:hsa_circ_23683,CSCD:chr22:45689711-45718493,exoRBase:exo_circ_012557
chr22|45689711|45740538|+	Condition-independent	Human	hsa_circATXN10_002	hg38	chr22:45689711-45740538	chr22|45689711|45740538	+	1057	NM_013236	ATXN10	ENSG00000130638	3	RPF,cORF,m6A	circAtlas:hsa-ATXN10_0012,circBank:hsa_circATXN10_011,circBase:hsa_circ_0008199,CIRCpedia:HSA_CIRCpedia_37033,circRNADb:hsa_circ_13065,CSCD:chr22:45689711-45740538,exoRBase:exo_circ_035129
chr22|45729424|45740538|+	Condition-independent	Human	hsa_circATXN10_003	hg38	chr22:45729424-45740538	chr22|45729424|45740538	+	445	NM_001167621	ATXN10	ENSG00000130638	3	RPF,cORF	circAtlas:hsa-ATXN10_0002,circBank:hsa_circATXN10_025,circBase:hsa_circ_0001247,CIRCpedia:HSA_CIRCpedia_37046,circRNADb:hsa_circ_23981,CSCD:chr22:45729424-45740538,exoRBase:exo_circ_011679
chr22|46384542|46389499|-	Condition-independent	Human	hsa_circCELSR1_001	hg38	chr22:46384542-46389499	chr22|46384542|46389499	-	538	NM_014246	CELSR1	ENSG00000075275	1	RPF,cORF,m6A	circAtlas:hsa-CELSR1_0007,circBank:hsa_circCELSR1_027,circBase:hsa_circ_0063809,CIRCpedia:HSA_CIRCpedia_37071,circRNADb:hsa_circ_15230,CSCD:chr22:46384542-46389499,exoRBase:exo_circ_007992
chr22|46974289|46997709|+	Condition-independent	Human	hsa_circTBC1D22A_001	hg38	chr22:46974289-46997709	chr22|46974289|46997709	+	186	NM_001284303	TBC1D22A	ENSG00000054611	1	RPF,cORF,MS	circAtlas:hsa-TBC1D22A_0009,circBank:hsa_circTBC1D22A_024,circBase:hsa_circ_0001252,CIRCpedia:HSA_CIRCpedia_37113,circRNADb:hsa_circ_20503,CSCD:chr22:46974289-46997709
chr3|101585436|101590270|+	Condition-independent	Human	hsa_circPCNP_001	hg38	chr3:101585436-101590270	chr3|101585436|101590270	+	131	NR_135223	PCNP	ENSG00000081154	2	RPF,cORF,m6A	circAtlas:hsa-PCNP_0001,circBank:hsa_circPCNP_008,circBase:hsa_circ_0066682,CIRCpedia:HSA_CIRCpedia_42861,CSCD:chr3:101585436-101590270
chr3|111913318|111920419|+	Condition-independent	Human	hsa_circPHLDB2_001	hg38	chr3:111913318-111920419	chr3|111913318|111920419	+	666	NM_145753	PHLDB2	ENSG00000144824	2	RPF,cORF,m6A	circAtlas:hsa-PHLDB2_0040,circBank:hsa_circPHLDB2_004,circBase:hsa_circ_0001326,CIRCpedia:HSA_CIRCpedia_42939,circRNADb:hsa_circ_04786,CSCD:chr3:111913318-111920419,exoRBase:exo_circ_006360
chr3|11358417|11426926|+	Condition-independent	Human	hsa_circATG7_001	hg38	chr3:11358417-11426926	chr3|11358417|11426926	+	795	NM_001349237	ATG7	ENSG00000197548	1	RPF,cORF,m6A	circAtlas:hsa-ATG7_0003,circBank:hsa_circATG7_053,circBase:hsa_circ_0008210,CIRCpedia:HSA_CIRCpedia_43021,circRNADb:hsa_circ_07353,CSCD:chr3:11358417-11426926,exoRBase:exo_circ_030952
chr3|114350273|114351878|-	Condition-independent	Human	hsa_circZBTB20_001	hg38	chr3:114350273-114351878	chr3|114350273|114351878	-	1605	NM_001164342	ZBTB20	ENSG00000181722	2	RPF,cORF,MS,m6A	circBank:hsa_circZBTB20_023,circBase:hsa_circ_0005332,CIRCpedia:HSA_CIRCpedia_43026,circRNADb:hsa_circ_10648,CSCD:chr3:114350273-114351878,exoRBase:exo_circ_006053
chr3|119500694|119517315|+	Condition-independent	Human	hsa_circTIMMDC1_001	hg38	chr3:119500694-119517315	chr3|119500694|119517315	+	513	NM_016589	TIMMDC1	ENSG00000113845	1	RPF,cORF	circAtlas:hsa-TIMMDC1_0003,circBank:hsa_circTIMMDC1_006,circBase:hsa_circ_0066874,CIRCpedia:HSA_CIRCpedia_43070,circRNADb:hsa_circ_28851,CSCD:chr3:119500694-119517315,exoRBase:exo_circ_005856
chr3|121726912|121730973|-	Condition-independent	Human	hsa_circGOLGB1_001	hg38	chr3:121726912-121730973	chr3|121726912|121730973	-	561	NM_001256486	GOLGB1	ENSG00000173230	1	RPF,cORF	circAtlas:hsa-GOLGB1_0024,circBank:hsa_circGOLGB1_001,circBase:hsa_circ_0121617,CIRCpedia:HSA_CIRCpedia_43153,CSCD:chr3:121726912-121730973,exoRBase:exo_circ_017758
chr3|124973730|124977946|-	Condition-independent	Human	hsa_circHEG1_001	hg38	chr3:124973730-124977946	chr3|124973730|124977946	-	263	NM_020733	HEG1	ENSG00000173706	1	RPF,cORF,MS,m6A	circAtlas:hsa-HEG1_0001,circBank:hsa_circHEG1_010,circBase:hsa_circ_0007629,CIRCpedia:HSA_CIRCpedia_43315,circRNADb:hsa_circ_28123,CSCD:chr3:124973730-124977946,exoRBase:exo_circ_054040,TSCD:chr3:124973730-124977946
chr3|126727077|126733222|+	Condition-independent	Human	hsa_circCHCHD6_001	hg38	chr3:126727077-126733222	chr3|126727077|126733222	+	324	NM_032343	CHCHD6	ENSG00000159685	1	RPF,cORF,MS,m6A	circAtlas:hsa-CHCHD6_0001,circBank:hsa_circCHCHD6_002,circBase:hsa_circ_0003181,CIRCpedia:HSA_CIRCpedia_43410,circRNADb:hsa_circ_18901,CSCD:chr3:126727077-126733222,exoRBase:exo_circ_003554
chr3|128806371|128807671|+	Condition-independent	Human	hsa_circRAB7A_001	hg38	chr3:128806371-128807671	chr3|128806371|128807671	+	348	NM_004637	RAB7A	ENSG00000075785	1	RPF,cORF,MS,m6A	circAtlas:hsa-RAB7A_0003,circBank:hsa_circRAB7A_012,circBase:hsa_circ_0008923,CIRCpedia:HSA_CIRCpedia_43479,circRNADb:hsa_circ_30140,CSCD:chr3:128806371-128807671,exoRBase:exo_circ_029285
chr3|129827802|129832826|-	Condition-independent	Human	hsa_circTMCC1_001	hg38	chr3:129827802-129832826	chr3|129827802|129832826	-	763	NM_001349263	TMCC1	ENSG00000172765	1	RPF,cORF	circAtlas:hsa-TMCC1_0003,circBank:hsa_circTMCC1_026,circBase:hsa_circ_0067323,CIRCpedia:HSA_CIRCpedia_43524,circRNADb:hsa_circ_20952,CSCD:chr3:129827802-129832826,exoRBase:exo_circ_001458
chr3|138681966|138684803|-	Condition-independent	Human	hsa_circPIK3CB_001	hg38	chr3:138681966-138684803	chr3|138681966|138684803	-	368	NM_006219	PIK3CB	ENSG00000051382	1	RPF,cORF	circAtlas:hsa-PIK3CB_0001,circBank:hsa_circPIK3CB_039,circBase:hsa_circ_0004431,CIRCpedia:HSA_CIRCpedia_43796,circRNADb:hsa_circ_01376,CSCD:chr3:138681966-138684803,exoRBase:exo_circ_005943
chr3|142791018|142792967|+	Condition-independent	Human	hsa_circTRPC1_001	hg38	chr3:142791018-142792967	chr3|142791018|142792967	+	284	NM_001251845	TRPC1	ENSG00000144935	1	RPF,cORF	CIRCpedia:HSA_CIRCpedia_105805
chr3|149852515|149895560|+	Condition-independent	Human	hsa_circRNF13_001	hg38	chr3:149852515-149895560	chr3|149852515|149895560	+	295	NM_007282	RNF13	ENSG00000082996	1	RPF,cORF,MS	circAtlas:hsa-RNF13_0020,circBank:hsa_circRNF13_012,circBase:hsa_circ_0122362,CIRCpedia:HSA_CIRCpedia_159509,CSCD:chr3:149852515-149895560
chr3|152299404|152300367|+	Condition-independent	Human	hsa_circMBNL1_001	hg38	chr3:152299404-152300367	chr3|152299404|152300367	+	963	NM_001376821	MBNL1	ENSG00000152601	1	RPF,cORF,m6A	circAtlas:hsa-MBNL1_0005,circBank:hsa_circMBNL1_003,circBase:hsa_circ_0001348,CIRCpedia:HSA_CIRCpedia_44069,circRNADb:hsa_circ_07425,CSCD:chr3:152299404-152300367,exoRBase:exo_circ_006000
chr3|152414940|152432920|+	Condition-independent	Human	hsa_circMBNL1_002	hg38	chr3:152414940-152432920	chr3|152414940|152432920	+	375	NM_001376848	MBNL1	ENSG00000152601	1	RPF,cORF	circAtlas:hsa-MBNL1_0001,circBank:hsa_circMBNL1_005,circBase:hsa_circ_0001349,CIRCpedia:HSA_CIRCpedia_44074,circRNADb:hsa_circ_27932,CSCD:chr3:152414940-152432920,exoRBase:exo_circ_000044
chr3|155922186|155925366|+	Condition-independent	Human	hsa_circGMPS_001	hg38	chr3:155922186-155925366	chr3|155922186|155925366	+	242	NM_003875	GMPS	ENSG00000163655	1	RPF,cORF,MS	circAtlas:hsa-GMPS_0009,circBank:hsa_circGMPS_038,circBase:hsa_circ_0067790,CIRCpedia:HSA_CIRCpedia_44166,circRNADb:hsa_circ_27298,CSCD:chr3:155922186-155925366,exoRBase:exo_circ_007169
chr3|158122102|158123991|+	Condition-independent	Human	hsa_circRSRC1_001	hg38	chr3:158122102-158123991	chr3|158122102|158123991	+	322	NM_001271834	RSRC1	ENSG00000174891	20	RPF,cORF,m6A	circAtlas:hsa-RSRC1_0001,circBank:hsa_circRSRC1_002,circBase:hsa_circ_0001355,CIRCpedia:HSA_CIRCpedia_44226,circRNADb:hsa_circ_21020,CSCD:chr3:158122102-158123991,exoRBase:exo_circ_000045
chr3|160420739|160428942|+	Condition-independent	Human	hsa_circSMC4_001	hg38	chr3:160420739-160428942	chr3|160420739|160428942	+	938	NM_001288753	SMC4	ENSG00000113810	1	RPF,cORF,m6A	circAtlas:hsa-SMC4_0030,circBank:hsa_circSMC4_011,circBase:hsa_circ_0067842,CIRCpedia:HSA_CIRCpedia_44260,circRNADb:hsa_circ_02819,CSCD:chr3:160420739-160428942,exoRBase:exo_circ_020743,TSCD:chr3:160420739-160428942
chr3|170136418|170149244|-	Condition-independent	Human	hsa_circPHC3_001	hg38	chr3:170136418-170149244	chr3|170136418|170149244	-	505	NM_001308116	PHC3	ENSG00000173889	3	RPF,cORF,MS,m6A	circAtlas:hsa-PHC3_0005,circBank:hsa_circPHC3_023,circBase:hsa_circ_0001359,CIRCpedia:HSA_CIRCpedia_44331,circRNADb:hsa_circ_25738,CSCD:chr3:170136418-170149244,exoRBase:exo_circ_000004
chr3|170145422|170149244|-	Condition-independent	Human	hsa_circPHC3_002	hg38	chr3:170145422-170149244	chr3|170145422|170149244	-	258	NM_001308116	PHC3	ENSG00000173889	1	RPF,cORF,m6A	circAtlas:hsa-PHC3_0006,circBank:hsa_circPHC3_022,circBase:hsa_circ_0001360,CIRCpedia:HSA_CIRCpedia_44334,circRNADb:hsa_circ_32092,CSCD:chr3:170145422-170149244,exoRBase:exo_circ_000005
chr3|172226870|172251541|+	Condition-independent	Human	hsa_circFNDC3B_002	hg38	chr3:172226870-172251541	chr3|172226870|172251541	+	603	NM_001135095	FNDC3B	ENSG00000075420	1	RPF,cORF,m6A	circAtlas:hsa-FNDC3B_0002,circBank:hsa_circFNDC3B_026,circBase:hsa_circ_0067985,CIRCpedia:HSA_CIRCpedia_44419,circRNADb:hsa_circ_15500,CSCD:chr3:172226870-172251541,exoRBase:exo_circ_007480
chr3|172247532|172251541|+	Condition-independent	Human	hsa_circFNDC3B_003	hg38	chr3:172247532-172251541	chr3|172247532|172251541	+	526	NM_001135095	FNDC3B	ENSG00000075420	4	RPF,cORF,m6A	circAtlas:hsa-FNDC3B_0004,circBank:hsa_circFNDC3B_029,circBase:hsa_circ_0006156,CIRCpedia:HSA_CIRCpedia_44421,circRNADb:hsa_circ_15231,CSCD:chr3:172247532-172251541,exoRBase:exo_circ_000062
chr3|172782162|172786574|+	Condition-independent	Human	hsa_circECT2_001	hg38	chr3:172782162-172786574	chr3|172782162|172786574	+	359	NM_001349097	ECT2	ENSG00000114346	1	RPF,cORF,m6A	circAtlas:hsa-ECT2_0004,circBank:hsa_circECT2_015,circBase:hsa_circ_0006829,CIRCpedia:HSA_CIRCpedia_44462,circRNADb:hsa_circ_28918,CSCD:chr3:172782162-172786574
chr3|183775914|183790980|+	Condition-independent	Human	hsa_circYEATS2_001	hg38	chr3:183775914-183790980	chr3|183775914|183790980	+	729	NM_018023	YEATS2	ENSG00000163872	2	RPF,cORF,m6A	circAtlas:hsa-YEATS2_0067,circBank:hsa_circYEATS2_080,circBase:hsa_circ_0006614,CIRCpedia:HSA_CIRCpedia_44668,circRNADb:hsa_circ_32203,CSCD:chr3:183775914-183790980
chr3|18378169|18420991|-	Condition-independent	Human	hsa_circSATB1_001	hg38	chr3:18378169-18420991	chr3|18378169|18420991	-	1599	NM_002971	SATB1	ENSG00000182568	1	RPF,cORF,MS,m6A	circAtlas:hsa-SATB1_0015,circBank:hsa_circSATB1_004,circBase:hsa_circ_0064555,CIRCpedia:HSA_CIRCpedia_44733,circRNADb:hsa_circ_05257,CSCD:chr3:18378169-18420991,exoRBase:exo_circ_000380
chr3|183833491|183833825|-	Condition-independent	Human	hsa_circPARL_001	hg38	chr3:183833491-183833825	chr3|183833491|183833825	-	200	NM_018622	PARL	ENSG00000175193	1	RPF,cORF,MS	circAtlas:hsa-PARL_0019,circBank:hsa_circPARL_017,circBase:hsa_circ_0068245,CIRCpedia:HSA_CIRCpedia_44681,circRNADb:hsa_circ_03700,CSCD:chr3:183833491-183833825,exoRBase:exo_circ_008039
chr3|195878252|195888606|-	Condition-independent	Human	hsa_circTNK2_001	hg38	chr3:195878252-195888606	chr3|195878252|195888606	-	1274	NM_001308046	TNK2	ENSG00000061938	1	RPF,cORF,m6A	circAtlas:hsa-TNK2_0001,circBank:hsa_circTNK2_003,circBase:hsa_circ_0001377,CIRCpedia:HSA_CIRCpedia_44981,circRNADb:hsa_circ_06973,CSCD:chr3:195878252-195888606,exoRBase:exo_circ_012376
chr3|196391812|196403019|-	Condition-independent	Human	hsa_circUBXN7_001	hg38	chr3:196391812-196403019	chr3|196391812|196403019	-	247	NM_015562	UBXN7	ENSG00000163960	11	RPF,cORF,m6A	circAtlas:hsa-UBXN7_0006,circBank:hsa_circUBXN7_006,circBase:hsa_circ_0001380,CIRCpedia:HSA_CIRCpedia_45034,circRNADb:hsa_circ_24576,CSCD:chr3:196391812-196403019,exoRBase:exo_circ_000760
chr3|196806578|196807914|+	Condition-independent	Human	hsa_circPAK2_001	hg38	chr3:196806578-196807914	chr3|196806578|196807914	+	241	NM_002577	PAK2	ENSG00000180370	2	RPF,cORF,MS,m6A	circAtlas:hsa-PAK2_0002,circBank:hsa_circPAK2_007,circBase:hsa_circ_0003036,CIRCpedia:HSA_CIRCpedia_45047,circRNADb:hsa_circ_22220,CSCD:chr3:196806578-196807914
chr3|197015364|197017290|-	Condition-independent	Human	hsa_circMELTF_001	hg38	chr3:197015364-197017290	chr3|197015364|197017290	-	521	NM_005929	MELTF	ENSG00000163975	1	RPF,cORF,m6A	circAtlas:hsa-MELTF_0002,CIRCpedia:HSA_CIRCpedia_45064,CSCD:chr3:197015364-197017290
chr3|197130526|197149796|-	Condition-independent	Human	hsa_circDLG1_001	hg38	chr3:197130526-197149796	chr3|197130526|197149796	-	682	NM_001363865	DLG1	ENSG00000075711	1	RPF,cORF,m6A	circAtlas:hsa-DLG1_0003,circBank:hsa_circDLG1_021,circBase:hsa_circ_0123252,CIRCpedia:HSA_CIRCpedia_45094,circRNADb:hsa_circ_03506,CSCD:chr3:197130526-197149796,exoRBase:exo_circ_017578
chr3|197814907|197820430|+	Condition-independent	Human	hsa_circLRCH3_001	hg38	chr3:197814907-197820430	chr3|197814907|197820430	+	378	NM_001365717	LRCH3	ENSG00000186001	4	RPF,cORF	circAtlas:hsa-LRCH3_0005,circBank:hsa_circLRCH3_004,circBase:hsa_circ_0002266,CIRCpedia:HSA_CIRCpedia_45119,circRNADb:hsa_circ_24242,CSCD:chr3:197814907-197820430,exoRBase:exo_circ_006002
chr3|197865422|197875775|+	Condition-independent	Human	hsa_circLRCH3_002	hg38	chr3:197865422-197875775	chr3|197865422|197875775	+	492	NM_001365717	LRCH3	ENSG00000186001	1	RPF,cORF	circAtlas:hsa-LRCH3_0003,circBank:hsa_circLRCH3_067,circBase:hsa_circ_0008351,CIRCpedia:HSA_CIRCpedia_45149,circRNADb:hsa_circ_09631,CSCD:chr3:197865422-197875775,exoRBase:exo_circ_003647
chr3|27448650|27452498|-	Condition-independent	Human	hsa_circSLC4A7_001	hg38	chr3:27448650-27452498	chr3|27448650|27452498	-	229	NM_001258379	SLC4A7	ENSG00000033867	1	RPF,cORF,MS,m6A	circAtlas:hsa-SLC4A7_0001,circBank:hsa_circSLC4A7_002,circBase:hsa_circ_0001277,CIRCpedia:HSA_CIRCpedia_45250,circRNADb:hsa_circ_15931,CSCD:chr3:27448650-27452498,exoRBase:exo_circ_001339
chr3|31576395|31580096|+	Condition-independent	Human	hsa_circSTT3B_001	hg38	chr3:31576395-31580096	chr3|31576395|31580096	+	397	NM_178862	STT3B	ENSG00000163527	1	RPF,cORF,MS,m6A	circAtlas:hsa-STT3B_0002,circBank:hsa_circSTT3B_002,circBase:hsa_circ_0001278,CIRCpedia:HSA_CIRCpedia_45286,circRNADb:hsa_circ_18286,CSCD:chr3:31576395-31580096,exoRBase:exo_circ_000235
chr3|47097954|47106120|-	Condition-independent	Human	hsa_circSETD2_001	hg38	chr3:47097954-47106120	chr3|47097954|47106120	-	427	NM_014159	SETD2	ENSG00000181555	2	RPF,cORF,m6A	circAtlas:hsa-SETD2_0001,circBank:hsa_circSETD2_025,circBase:hsa_circ_0001290,CIRCpedia:HSA_CIRCpedia_45834,circRNADb:hsa_circ_30734,CSCD:chr3:47097954-47106120,exoRBase:exo_circ_000211
chr3|47678197|47686170|-	Condition-independent	Human	hsa_circSMARCC1_002	hg38	chr3:47678197-47686170	chr3|47678197|47686170	-	308	NM_003074	SMARCC1	ENSG00000173473	3	RPF,cORF,MS	circAtlas:hsa-SMARCC1_0007,circBank:hsa_circSMARCC1_081,circBase:hsa_circ_0001296,CIRCpedia:HSA_CIRCpedia_45934,circRNADb:hsa_circ_07373,CSCD:chr3:47678197-47686170,exoRBase:exo_circ_013617
chr3|47720665|47736126|-	Condition-independent	Human	hsa_circSMARCC1_003	hg38	chr3:47720665-47736126	chr3|47720665|47736126	-	233	NM_003074	SMARCC1	ENSG00000173473	1	RPF,cORF,m6A	circAtlas:hsa-SMARCC1_0050,circBank:hsa_circSMARCC1_038,circBase:hsa_circ_0065299,CIRCpedia:HSA_CIRCpedia_45961,circRNADb:hsa_circ_02786,CSCD:chr3:47720665-47736126,exoRBase:exo_circ_018674
chr3|47745907|47772936|-	Condition-independent	Human	hsa_circSMARCC1_004	hg38	chr3:47745907-47772936	chr3|47745907|47772936	-	206	NM_003074	SMARCC1	ENSG00000173473	1	RPF,cORF,MS	circAtlas:hsa-SMARCC1_0013,circBank:hsa_circSMARCC1_008,circBase:hsa_circ_0065310,CIRCpedia:HSA_CIRCpedia_45972,circRNADb:hsa_circ_14087,CSCD:chr3:47745907-47772936,exoRBase:exo_circ_030979,TSCD:chr3:47745907-47772936
chr3|49310619|49311654|-	Condition-independent	Human	hsa_circUSP4_001	hg38	chr3:49310619-49311654	chr3|49310619|49311654	-	259	NM_003363	USP4	ENSG00000114316	1	RPF,cORF	circAtlas:hsa-USP4_0007,circBank:hsa_circUSP4_018,circBase:hsa_circ_0124048,CIRCpedia:HSA_CIRCpedia_46133,circRNADb:hsa_circ_16951,CSCD:chr3:49310619-49311654,exoRBase:exo_circ_030980
chr3|50105076|50105709|+	Condition-independent	Human	hsa_circRBM5_001	hg38	chr3:50105076-50105709	chr3|50105076|50105709	+	227	NM_005778	RBM5	ENSG00000003756	1	RPF,cORF,MS,m6A	circAtlas:hsa-RBM5_0001,circBank:hsa_circRBM5_020,circBase:hsa_circ_0003795,CIRCpedia:HSA_CIRCpedia_46197,circRNADb:hsa_circ_17657,CSCD:chr3:50105076-50105709,exoRBase:exo_circ_012443
chr3|50108069|50108304|+	Condition-independent	Human	hsa_circRBM5_002	hg38	chr3:50108069-50108304	chr3|50108069|50108304	+	151	NM_005778	RBM5	ENSG00000003756	2	RPF,cORF	circAtlas:hsa-RBM5_0023,circBank:hsa_circRBM5_031,circBase:hsa_circ_0001305,CIRCpedia:HSA_CIRCpedia_46206,circRNADb:hsa_circ_00764,CSCD:chr3:50108069-50108304,exoRBase:exo_circ_001993
chr3|50252099|50253184|+	Condition-independent	Human	hsa_circGNAI2_001	hg38	chr3:50252099-50253184	chr3|50252099|50253184	+	346	NM_002070	GNAI2	ENSG00000114353	1	RPF,cORF,MS,m6A	circAtlas:hsa-GNAI2_0001,circBank:hsa_circGNAI2_003,circBase:hsa_circ_0007083,CIRCpedia:HSA_CIRCpedia_46216,circRNADb:hsa_circ_10725,CSCD:chr3:50252099-50253184,exoRBase:exo_circ_019000
chr3|51541588|51590559|+	Condition-independent	Human	hsa_circRAD54L2_001	hg38	chr3:51541588-51590559	chr3|51541588|51590559	+	255	NM_001322253	RAD54L2	ENSG00000164080	2	RPF,cORF,MS,m6A	circAtlas:hsa-RAD54L2_0010,circBank:hsa_circRAD54L2_007,circBase:hsa_circ_0006909,CIRCpedia:HSA_CIRCpedia_342254,circRNADb:hsa_circ_13015,CSCD:chr3:51541588-51590559,exoRBase:exo_circ_042151
chr3|52926030|52928341|-	Condition-independent	Human	hsa_circSFMBT1_001	hg38	chr3:52926030-52928341	chr3|52926030|52928341	-	234	NM_016329	SFMBT1	ENSG00000163935	1	RPF,cORF,MS,m6A	circAtlas:hsa-SFMBT1_0008,circBank:hsa_circSFMBT1_013,circBase:hsa_circ_0066147,CIRCpedia:HSA_CIRCpedia_46393,circRNADb:hsa_circ_32050,CSCD:chr3:52926030-52928341,exoRBase:exo_circ_013321
chr3|56592969|56594028|+	Condition-independent	Human	hsa_circCCDC66_001	hg38	chr3:56592969-56594028	chr3|56592969|56594028	+	468	NR_148378	CCDC66	ENSG00000180376	3	RPF,cORF,m6A	circAtlas:hsa-CCDC66_0010,circBank:hsa_circCCDC66_015,circBase:hsa_circ_0001313,CIRCpedia:HSA_CIRCpedia_46448,circRNADb:hsa_circ_19154,CSCD:chr3:56592969-56594028,exoRBase:exo_circ_000107
chr3|57583897|57584464|-	Condition-independent	Human	hsa_circARF4_001	hg38	chr3:57583897-57584464	chr3|57583897|57584464	-	191	NM_001660	ARF4	ENSG00000168374	3	RPF,cORF	circAtlas:hsa-ARF4_0002,circBank:hsa_circARF4_003,circBase:hsa_circ_0005129,CIRCpedia:HSA_CIRCpedia_46499,circRNADb:hsa_circ_25312,CSCD:chr3:57583897-57584464,exoRBase:exo_circ_013183
chr3|57890040|57896932|+	Condition-independent	Human	hsa_circSLMAP_002	hg38	chr3:57890040-57896932	chr3|57890040|57896932	+	201	NM_001304421	SLMAP	ENSG00000163681	1	RPF,cORF,m6A	circAtlas:hsa-SLMAP_0007,circBank:hsa_circSLMAP_031,circBase:hsa_circ_0002693,CIRCpedia:HSA_CIRCpedia_46521,circRNADb:hsa_circ_31077,CSCD:chr3:57890040-57896932
chr3|63912587|63913225|+	Condition-independent	Human	hsa_circATXN7_001	hg38	chr3:63912587-63913225	chr3|63912587|63913225	+	405	NM_001177387	ATXN7	ENSG00000163635	3	RPF,cORF,m6A	circAtlas:hsa-ATXN7_0001,circBank:hsa_circATXN7_007,circBase:hsa_circ_0007761,CIRCpedia:HSA_CIRCpedia_46643,circRNADb:hsa_circ_07246,CSCD:chr3:63912587-63913225,exoRBase:exo_circ_001160
chr3|67495797|67508903|-	Condition-independent	Human	hsa_circSUCLG2_001	hg38	chr3:67495797-67508903	chr3|67495797|67508903	-	402	NM_001177599	SUCLG2	ENSG00000172340	1	RPF,cORF,m6A	circAtlas:hsa-SUCLG2_0007,circBank:hsa_circSUCLG2_013,circBase:hsa_circ_0004276,CIRCpedia:HSA_CIRCpedia_46706,circRNADb:hsa_circ_03394,CSCD:chr3:67495797-67508903
chr3|71041327|71053773|-	Condition-independent	Human	hsa_circFOXP1_001	hg38	chr3:71041327-71053773	chr3|71041327|71053773	-	587	NM_001349342	FOXP1	ENSG00000114861	1	RPF,cORF,m6A	circAtlas:hsa-FOXP1_0001,circBank:hsa_circFOXP1_018,circBase:hsa_circ_0008234,CIRCpedia:HSA_CIRCpedia_46750,circRNADb:hsa_circ_11346,CSCD:chr3:71041327-71053773,exoRBase:exo_circ_000021
chr3|94003658|94003908|+	Condition-independent	Human	hsa_circARL13B_001	hg38	chr3:94003658-94003908	chr3|94003658|94003908	+	250	NM_001174151	ARL13B	ENSG00000169379	1	RPF,cORF,m6A,IRES	circAtlas:hsa-ARL13B_0003,circBank:hsa_circARL13B_006,circBase:hsa_circ_0124787,CIRCpedia:HSA_CIRCpedia_46840,circRNADb:hsa_circ_23695,CSCD:chr3:94003658-94003908,exoRBase:exo_circ_006133
chr3|98881539|98881767|-	Condition-independent	Human	hsa_circDCBLD2_001	hg38	chr3:98881539-98881767	chr3|98881539|98881767	-	228	NM_080927	DCBLD2	ENSG00000057019	5	RPF,cORF,m6A	circAtlas:hsa-DCBLD2_0002,circBank:hsa_circDCBLD2_001,circBase:hsa_circ_0004968,CIRCpedia:HSA_CIRCpedia_46942,circRNADb:hsa_circ_30195,CSCD:chr3:98881539-98881767,exoRBase:exo_circ_011895
chr4|102714437|102726683|-	Condition-independent	Human	hsa_circMANBA_001	hg38	chr4:102714437-102726683	chr4|102714437|102726683	-	496	NM_005908	MANBA	ENSG00000109323	1	RPF,cORF,MS	circAtlas:hsa-MANBA_0001,circBank:hsa_circMANBA_013,circBase:hsa_circ_0001432,CIRCpedia:HSA_CIRCpedia_47002,circRNADb:hsa_circ_30205,CSCD:chr4:102714437-102726683,exoRBase:exo_circ_000630
chr4|105233896|105237351|+	Condition-independent	Human	hsa_circTET2_001	hg38	chr4:105233896-105237351	chr4|105233896|105237351	+	3455	NM_001127208	TET2	ENSG00000168769	2	RPF,cORF,m6A	circAtlas:hsa-TET2_0005,circBank:hsa_circTET2_005,circBase:hsa_circ_0070562,CIRCpedia:HSA_CIRCpedia_47035,circRNADb:hsa_circ_19946,CSCD:chr4:105233896-105237351,exoRBase:exo_circ_000478
chr4|1225359|1241519|-	Condition-independent	Human	hsa_circCTBP1_001	hg38	chr4:1225359-1241519	chr4|1225359|1241519	-	702	NM_001377190	CTBP1	ENSG00000159692	2	RPF,cORF,m6A	circAtlas:hsa-CTBP1_0001,circBank:hsa_circCTBP1_003,circBase:hsa_circ_0001386,CIRCpedia:HSA_CIRCpedia_47302,circRNADb:hsa_circ_25301,CSCD:chr4:1225359-1241519
chr4|127669035|127687867|+	Condition-independent	Human	hsa_circINTU_001	hg38	chr4:127669035-127687867	chr4|127669035|127687867	+	477	NM_015693	INTU	ENSG00000164066	1	RPF,cORF	circAtlas:hsa-INTU_0011,circBank:hsa_circINTU_010,circBase:hsa_circ_0003390,CIRCpedia:HSA_CIRCpedia_47369,circRNADb:hsa_circ_07919,CSCD:chr4:127669035-127687867,exoRBase:exo_circ_017878
chr4|128074459|128077962|+	Condition-independent	Human	hsa_circLARP1B_002	hg38	chr4:128074459-128077962	chr4|128074459|128077962	+	294	NM_032239	LARP1B	ENSG00000138709	1	RPF,cORF,m6A	circAtlas:hsa-LARP1B_0015,circBank:hsa_circLARP1B_003,circBase:hsa_circ_0001438,CIRCpedia:HSA_CIRCpedia_47403,circRNADb:hsa_circ_25298,CSCD:chr4:128074459-128077962,exoRBase:exo_circ_000814
chr4|128992166|129003876|-	Condition-independent	Human	hsa_circSCLT1_001	hg38	chr4:128992166-129003876	chr4|128992166|129003876	-	396	NM_144643	SCLT1	ENSG00000151466	1	RPF,cORF,m6A	circAtlas:hsa-SCLT1_0002,circBank:hsa_circSCLT1_010,circBase:hsa_circ_0001439,CIRCpedia:HSA_CIRCpedia_47439,circRNADb:hsa_circ_23944,CSCD:chr4:128992166-129003876,exoRBase:exo_circ_000022
chr4|129039040|129082373|-	Condition-independent	Human	hsa_circSCLT1_002	hg38	chr4:129039040-129082373	chr4|129039040|129082373	-	256	NM_001300898	SCLT1	ENSG00000151466	3	RPF,cORF,m6A	circAtlas:hsa-SCLT1_0022,CIRCpedia:HSA_CIRCpedia_47443,CSCD:chr4:129039040-129082373,exoRBase:exo_circ_016091
chr4|139060323|139073567|-	Condition-independent	Human	hsa_circELF2_001	hg38	chr4:139060323-139073567	chr4|139060323|139073567	-	919	NM_001276457	ELF2	ENSG00000109381	1	RPF,cORF	circAtlas:hsa-ELF2_0019,circBank:hsa_circELF2_021,circBase:hsa_circ_0007137,CIRCpedia:HSA_CIRCpedia_47465,circRNADb:hsa_circ_01128,CSCD:chr4:139060323-139073567,exoRBase:exo_circ_012307
chr4|143543508|143543972|+	Condition-independent	Human	hsa_circSMARCA5_001	hg38	chr4:143543508-143543972	chr4|143543508|143543972	+	269	NM_003601	SMARCA5	ENSG00000153147	8	RPF,cORF,m6A	circAtlas:hsa-SMARCA5_0005,circBank:hsa_circSMARCA5_013,circBase:hsa_circ_0001445,CIRCpedia:HSA_CIRCpedia_47541,circRNADb:hsa_circ_06025,CSCD:chr4:143543508-143543972,exoRBase:exo_circ_000006
chr4|145902165|145903215|-	Condition-independent	Human	hsa_circZNF827_002	hg38	chr4:145902165-145903215	chr4|145902165|145903215	-	1050	NM_001306215	ZNF827	ENSG00000151612	1	RPF,cORF,m6A	circAtlas:hsa-ZNF827_0017,circBank:hsa_circZNF827_003,circBase:hsa_circ_0006204,CIRCpedia:HSA_CIRCpedia_47581,circRNADb:hsa_circ_09528,CSCD:chr4:145902165-145903215,exoRBase:exo_circ_035354
chr4|147857552|147881932|+	Condition-independent	Human	hsa_circARHGAP10_001	hg38	chr4:147857552-147881932	chr4|147857552|147881932	+	650	NM_024605	ARHGAP10	ENSG00000071205	5	RPF,cORF,MS,m6A	circAtlas:hsa-ARHGAP10_0003,circBank:hsa_circARHGAP10_013,circBase:hsa_circ_0071106,CIRCpedia:HSA_CIRCpedia_47599,circRNADb:hsa_circ_22838,CSCD:chr4:147857552-147881932,exoRBase:exo_circ_000451
chr4|147939824|147955374|+	Condition-independent	Human	hsa_circARHGAP10_002	hg38	chr4:147939824-147955374	chr4|147939824|147955374	+	222	NM_024605	ARHGAP10	ENSG00000071205	1	RPF,cORF	circAtlas:hsa-ARHGAP10_0005,circBank:hsa_circARHGAP10_033,circBase:hsa_circ_0001449,CIRCpedia:HSA_CIRCpedia_47614,circRNADb:hsa_circ_24658,CSCD:chr4:147939824-147955374
chr4|150761782|150808398|-	Condition-independent	Human	hsa_circLRBA_002	hg38	chr4:150761782-150808398	chr4|150761782|150808398	-	340	NM_001367550	LRBA	ENSG00000198589	1	RPF,cORF	circAtlas:hsa-LRBA_0014,circBank:hsa_circLRBA_104,circBase:hsa_circ_0071185,CIRCpedia:HSA_CIRCpedia_47682,circRNADb:hsa_circ_24386,CSCD:chr4:150761782-150808398
chr4|150798080|150817257|-	Condition-independent	Human	hsa_circLRBA_003	hg38	chr4:150798080-150817257	chr4|150798080|150817257	-	409	NM_001367550	LRBA	ENSG00000198589	1	RPF,cORF,MS	circAtlas:hsa-LRBA_0051,circBank:hsa_circLRBA_098,circBase:hsa_circ_0008618,CIRCpedia:HSA_CIRCpedia_47690,circRNADb:hsa_circ_09338,CSCD:chr4:150798080-150817257,exoRBase:exo_circ_000145
chr4|152411302|152412529|-	Condition-independent	Human	hsa_circFBXW7_001	hg38	chr4:152411302-152412529	chr4|152411302|152412529	-	620	NM_001349798	FBXW7	ENSG00000109670	2	RPF,cORF,m6A,IRES	Circ2Disease:hsa_circ_001988,circAtlas:hsa-FBXW7_0005,circBank:hsa_circFBXW7_009,circBase:hsa_circ_0001451,CIRCpedia:HSA_CIRCpedia_47769,circRNADb:hsa_circ_16502,CSCD:chr4:152411302-152412529
chr4|153270337|153276130|+	Condition-independent	Human	hsa_circTRIM2_001	hg38	chr4:153270337-153276130	chr4|153270337|153276130	+	420	NM_001351055	TRIM2	ENSG00000109654	1	RPF,cORF	circAtlas:hsa-TRIM2_0009,circBank:hsa_circTRIM2_008,circBase:hsa_circ_0125550,CIRCpedia:HSA_CIRCpedia_47780,CSCD:chr4:153270337-153276130,exoRBase:exo_circ_019802
chr4|153550072|153558368|+	Condition-independent	Human	hsa_circTMEM131L_001	hg38	chr4:153550072-153558368	chr4|153550072|153558368	+	421	NM_001131007	TMEM131L	ENSG00000121210	1	RPF,cORF	circAtlas:hsa-KIAA0922_0005,circBank:hsa_circKIAA0922_003,circBase:hsa_circ_0071298,CIRCpedia:HSA_CIRCpedia_47791,circRNADb:hsa_circ_18027,CSCD:chr4:153550072-153558368,exoRBase:exo_circ_029936
chr4|159186641|159210583|+	Condition-independent	Human	hsa_circRAPGEF2_001	hg38	chr4:159186641-159210583	chr4|159186641|159210583	+	212	NM_001351724	RAPGEF2	ENSG00000109756	1	RPF,cORF,MS	circAtlas:hsa-RAPGEF2_0004,circBank:hsa_circ_chr4_00028,circBase:hsa_circ_0125668,CIRCpedia:HSA_CIRCpedia_47841,exoRBase:exo_circ_001648
chr4|168668189|168711923|+	Condition-independent	Human	hsa_circPALLD_001	hg38	chr4:168668189-168711923	chr4|168668189|168711923	+	1056	NM_001166108	PALLD	ENSG00000129116	1	RPF,cORF,m6A	circAtlas:hsa-PALLD_0004,CIRCpedia:HSA_CIRCpedia_47901,CSCD:chr4:168668189-168711923
chr4|173247979|173248440|+	Condition-independent	Human	hsa_circGALNT7_001	hg38	chr4:173247979-173248440	chr4|173247979|173248440	+	461	NM_017423	GALNT7	ENSG00000109586	1	RPF,cORF,m6A	circAtlas:hsa-GALNT7_0001,circBank:hsa_circGALNT7_003,circBase:hsa_circ_0001458,CIRCpedia:HSA_CIRCpedia_47960,circRNADb:hsa_circ_24882,CSCD:chr4:173247979-173248440,exoRBase:exo_circ_017679
chr4|177353307|177353728|+	Condition-independent	Human	hsa_circNEIL3_001	hg38	chr4:177353307-177353728	chr4|177353307|177353728	+	421	NM_018248	NEIL3	ENSG00000109674	1	RPF,cORF,MS,m6A	circAtlas:hsa-NEIL3_0002,circBank:hsa_circNEIL3_010,circBase:hsa_circ_0001459,CIRCpedia:HSA_CIRCpedia_47993,circRNADb:hsa_circ_07536,exoRBase:exo_circ_000108
chr4|186706562|186709845|-	Condition-independent	Human	hsa_circFAT1_001	hg38	chr4:186706562-186709845	chr4|186706562|186709845	-	3283	NM_005245	FAT1	ENSG00000083857	3	RPF,cORF,MS,m6A	circAtlas:hsa-FAT1_0005,circBank:hsa_circFAT1_004,circBase:hsa_circ_0001461,CIRCpedia:HSA_CIRCpedia_48150,circRNADb:hsa_circ_25951,CSCD:chr4:186706562-186709845,exoRBase:exo_circ_014103
chr4|1900625|1901251|+	Condition-independent	Human	hsa_circNSD2_001	hg38	chr4:1900625-1901251	chr4|1900625|1901251	+	626	NM_007331	NSD2	ENSG00000109685	1	RPF,cORF,m6A	circAtlas:hsa-WHSC1_0006,circBank:hsa_circWHSC1_007,circBase:hsa_circ_0068890,CIRCpedia:HSA_CIRCpedia_48159,CSCD:chr4:1900625-1901251,exoRBase:exo_circ_038713,TSCD:chr4:1900625-1901251
chr4|1900625|1918623|+	Condition-independent	Human	hsa_circNSD2_002	hg38	chr4:1900625-1918623	chr4|1900625|1918623	+	629	NM_007331	NSD2	ENSG00000109685	1	RPF,cORF	circAtlas:hsa-WHSC1_0012,circBank:hsa_circWHSC1_010,circBase:hsa_circ_0004156,CIRCpedia:HSA_CIRCpedia_48162,circRNADb:hsa_circ_24726,CSCD:chr4:1900625-1918623,exoRBase:exo_circ_018431
chr4|1900625|1930770|+	Condition-independent	Human	hsa_circNSD2_003	hg38	chr4:1900625-1930770	chr4|1900625|1930770	+	1584	NM_007331	NSD2	ENSG00000109685	2	RPF,cORF,MS,m6A	circAtlas:hsa-WHSC1_0011,circBank:hsa_circWHSC1_011,circBase:hsa_circ_0002688,CIRCpedia:HSA_CIRCpedia_48163,circRNADb:hsa_circ_24449,CSCD:chr4:1900625-1930770,exoRBase:exo_circ_001767
chr4|1900625|1935262|+	Condition-independent	Human	hsa_circNSD2_004	hg38	chr4:1900625-1935262	chr4|1900625|1935262	+	1703	NM_007331	NSD2	ENSG00000109685	3	RPF,cORF,m6A	circAtlas:hsa-WHSC1_0004,circBank:hsa_circWHSC1_012,circBase:hsa_circ_0001387,CIRCpedia:HSA_CIRCpedia_48164,circRNADb:hsa_circ_09428,CSCD:chr4:1900625-1935262,exoRBase:exo_circ_012665
chr4|1900625|1951203|+	Condition-independent	Human	hsa_circNSD2_005	hg38	chr4:1900625-1951203	chr4|1900625|1951203	+	2042	NM_133335	NSD2	ENSG00000109685	1	RPF,cORF,MS,m6A	circAtlas:hsa-WHSC1_0021,circBank:hsa_circWHSC1_018,circBase:hsa_circ_0001388,CIRCpedia:HSA_CIRCpedia_48166,circRNADb:hsa_circ_01237,CSCD:chr4:1900625-1951203
chr4|26613168|26620688|+	Condition-independent	Human	hsa_circTBC1D19_001	hg38	chr4:26613168-26620688	chr4|26613168|26620688	+	195	NM_018317	TBC1D19	ENSG00000109680	1	RPF,cORF	circAtlas:hsa-TBC1D19_0041,circBank:hsa_circTBC1D19_001,circBase:hsa_circ_0069380,CIRCpedia:HSA_CIRCpedia_48333,CSCD:chr4:26613168-26620688
chr4|3086938|3107423|+	Condition-independent	Human	hsa_circHTT_001	hg38	chr4:3086938-3107423	chr4|3086938|3107423	+	484	NM_002111	HTT	ENSG00000197386	1	RPF,cORF	circAtlas:hsa-HTT_0001,circBank:hsa_circHTT_004,circBase:hsa_circ_0001392,CIRCpedia:HSA_CIRCpedia_48392,circRNADb:hsa_circ_11772,CSCD:chr4:3086938-3107423,exoRBase:exo_circ_006102
chr4|38089931|38103157|+	Condition-independent	Human	hsa_circTBC1D1_001	hg38	chr4:38089931-38103157	chr4|38089931|38103157	+	507	NM_001253912	TBC1D1	ENSG00000065882	1	RPF,cORF,m6A	circAtlas:hsa-TBC1D1_0019,circBank:hsa_circTBC1D1_022,circBase:hsa_circ_0001402,CIRCpedia:HSA_CIRCpedia_48479,circRNADb:hsa_circ_29251,CSCD:chr4:38089931-38103157,exoRBase:exo_circ_000146
chr4|39326562|39327756|-	Condition-independent	Human	hsa_circRFC1_001	hg38	chr4:39326562-39327756	chr4|39326562|39327756	-	311	NM_001363496	RFC1	ENSG00000035928	3	RPF,cORF,MS,m6A	circAtlas:hsa-RFC1_0002,circBank:hsa_circRFC1_002,circBase:hsa_circ_0001403,CIRCpedia:HSA_CIRCpedia_48531,circRNADb:hsa_circ_17016,CSCD:chr4:39326562-39327756,exoRBase:exo_circ_000316
chr4|39737419|39774933|+	Condition-independent	Human	hsa_circUBE2K_001	hg38	chr4:39737419-39774933	chr4|39737419|39774933	+	336	NM_001312647	UBE2K	ENSG00000078140	1	RPF,cORF,MS,m6A	circAtlas:hsa-UBE2K_0001,circBank:hsa_circUBE2K_013,circBase:hsa_circ_0002590,CIRCpedia:HSA_CIRCpedia_48547,circRNADb:hsa_circ_08524,CSCD:chr4:39737419-39774933,exoRBase:exo_circ_000199
chr4|4648976|4649542|+	Condition-independent	Human	hsa_circSTX18-AS1_001	hg38	chr4:4648976-4649542	chr4|4648976|4649542	+	303	NR_037888	STX18-AS1	ENSG00000247708	2	RPF,cORF,MS	circAtlas:hsa-STX18-AS1_0001,circBank:hsa_circLOC100507266_006,circBase:hsa_circ_0009031,CIRCpedia:HSA_CIRCpedia_48714,circRNADb:hsa_circ_29279,CSCD:chr4:4648976-4649542
chr4|48369848|48383784|+	Condition-independent	Human	hsa_circSLAIN2_001	hg38	chr4:48369848-48383784	chr4|48369848|48383784	+	971	NM_020846	SLAIN2	ENSG00000109171	1	RPF,cORF,m6A	circAtlas:hsa-SLAIN2_0001,circBank:hsa_circSLAIN2_003,circBase:hsa_circ_0126525,CIRCpedia:HSA_CIRCpedia_48752,circRNADb:hsa_circ_10409,CSCD:chr4:48369848-48383784,exoRBase:exo_circ_000179
chr4|48377895|48383784|+	Condition-independent	Human	hsa_circSLAIN2_002	hg38	chr4:48377895-48383784	chr4|48377895|48383784	+	822	NM_020846	SLAIN2	ENSG00000109171	1	RPF,cORF,m6A	circAtlas:hsa-SLAIN2_0004,circBank:hsa_circSLAIN2_006,circBase:hsa_circ_0126528,CIRCpedia:HSA_CIRCpedia_68820,CSCD:chr4:48377895-48383784,exoRBase:exo_circ_006077
chr4|51863436|51891851|+	Condition-independent	Human	hsa_circDCUN1D4_001	hg38	chr4:51863436-51891851	chr4|51863436|51891851	+	481	NM_001287757	DCUN1D4	ENSG00000109184	4	RPF,cORF,MS,m6A	circAtlas:hsa-DCUN1D4_0002,circBank:hsa_circDCUN1D4_014,circBase:hsa_circ_0007646,CIRCpedia:HSA_CIRCpedia_48800,circRNADb:hsa_circ_03523,CSCD:chr4:51863436-51891851,exoRBase:exo_circ_000864
chr4|53383772|53389873|+	Condition-independent	Human	hsa_circFIP1L1_001	hg38	chr4:53383772-53389873	chr4|53383772|53389873	+	169	NM_030917	FIP1L1	ENSG00000145216	11	RPF,cORF,m6A	circAtlas:hsa-RP11-231C18_0023,circBank:hsa_circFIP1L1_005,circBase:hsa_circ_0001411,CIRCpedia:HSA_CIRCpedia_48818,circRNADb:hsa_circ_08125,CSCD:chr4:53383772-53389873,exoRBase:exo_circ_001318
chr4|55411613|55417985|+	Condition-independent	Human	hsa_circTMEM165_001	hg38	chr4:55411613-55417985	chr4|55411613|55417985	+	745	NM_018475	TMEM165	ENSG00000134851	1	RPF,cORF,IRES	circAtlas:hsa-TMEM165_0001,circBank:hsa_circTMEM165_005,circBase:hsa_circ_0001414,CIRCpedia:HSA_CIRCpedia_48860,circRNADb:hsa_circ_28839,CSCD:chr4:55411613-55417985,exoRBase:exo_circ_000200
chr4|6994183|7001251|+	Condition-independent	Human	hsa_circTBC1D14_001	hg38	chr4:6994183-7001251	chr4|6994183|7001251	+	427	NM_001113363	TBC1D14	ENSG00000132405	1	RPF,cORF,m6A	circAtlas:hsa-TBC1D14_0002,circBank:hsa_circTBC1D14_014,circBase:hsa_circ_0006681,CIRCpedia:HSA_CIRCpedia_49000,circRNADb:hsa_circ_16231,CSCD:chr4:6994183-7001251,exoRBase:exo_circ_000298
chr4|73085248|73092300|-	Condition-independent	Human	hsa_circANKRD17_001	hg38	chr4:73085248-73092300	chr4|73085248|73092300	-	1832	NM_001286771	ANKRD17	ENSG00000132466	1	RPF,cORF,MS,m6A	circAtlas:hsa-ANKRD17_0003,circBank:hsa_circANKRD17_047,circBase:hsa_circ_0001417,CIRCpedia:HSA_CIRCpedia_49056,circRNADb:hsa_circ_13463,CSCD:chr4:73085248-73092300,exoRBase:exo_circ_000164
chr4|75648638|75655870|-	Condition-independent	Human	hsa_circG3BP2_001	hg38	chr4:75648638-75655870	chr4|75648638|75655870	-	486	NM_203505	G3BP2	ENSG00000138757	2	RPF,cORF,MS,m6A	circAtlas:hsa-G3BP2_0007,circBank:hsa_circG3BP2_011,circBase:hsa_circ_0006977,CIRCpedia:HSA_CIRCpedia_49096,circRNADb:hsa_circ_14816,CSCD:chr4:75648638-75655870,exoRBase:exo_circ_006730
chr4|76124648|76144473|-	Condition-independent	Human	hsa_circNUP54_001	hg38	chr4:76124648-76144473	chr4|76124648|76144473	-	1097	NM_017426	NUP54	ENSG00000138750	1	RPF,cORF,MS,m6A	circAtlas:hsa-NUP54_0011,circBank:hsa_circNUP54_008,circBase:hsa_circ_0070033,CIRCpedia:HSA_CIRCpedia_49129,circRNADb:hsa_circ_10364,CSCD:chr4:76124648-76144473,exoRBase:exo_circ_001430
chr4|76134174|76144473|-	Condition-independent	Human	hsa_circNUP54_002	hg38	chr4:76134174-76144473	chr4|76134174|76144473	-	643	NM_017426	NUP54	ENSG00000138750	1	RPF,cORF,MS,m6A	circAtlas:hsa-NUP54_0020,circBank:hsa_circNUP54_005,circBase:hsa_circ_0070039,CIRCpedia:HSA_CIRCpedia_49136,circRNADb:hsa_circ_29866,CSCD:chr4:76134174-76144473,exoRBase:exo_circ_000764
chr4|87046165|87047594|+	Condition-independent	Human	hsa_circAFF1_002	hg38	chr4:87046165-87047594	chr4|87046165|87047594	+	1021	NM_001166693	AFF1	ENSG00000172493	1	RPF,cORF,m6A	Circ2Disease:cAFF1,circAtlas:hsa-AFF1_0001,circBank:hsa_circAFF1_005,circBase:hsa_circ_0001423,CIRCpedia:HSA_CIRCpedia_49487,circRNADb:hsa_circ_27820,CSCD:chr4:87046165-87047594,exoRBase:exo_circ_000023
chr5|108186116|108348530|-	Condition-independent	Human	hsa_circFBXL17_001	hg38	chr5:108186116-108348530	chr5|108186116|108348530	-	371	NM_001163315	FBXL17	ENSG00000145743	1	RPF,cORF,MS	circAtlas:hsa-FBXL17_0004,circBank:hsa_circFBXL17_012,circBase:hsa_circ_0073517,CIRCpedia:HSA_CIRCpedia_49760,circRNADb:hsa_circ_06646,CSCD:chr5:108186116-108348530
chr5|108867766|108897848|+	Condition-independent	Human	hsa_circFER_001	hg38	chr5:108867766-108897848	chr5|108867766|108897848	+	755	NM_001308028	FER	ENSG00000151422	1	RPF,cORF	circAtlas:hsa-FER_0026,circBank:hsa_circFER_015,circBase:hsa_circ_0127495,CIRCpedia:HSA_CIRCpedia_49775,circRNADb:hsa_circ_09216,CSCD:chr5:108867766-108897848,exoRBase:exo_circ_006160
chr5|109713519|109729513|+	Condition-independent	Human	hsa_circMAN2A1_001	hg38	chr5:109713519-109729513	chr5|109713519|109729513	+	572	NM_002372	MAN2A1	ENSG00000112893	1	RPF,cORF	circAtlas:hsa-MAN2A1_0001,circBank:hsa_circMAN2A1_005,circBase:hsa_circ_0001519,CIRCpedia:HSA_CIRCpedia_49797,circRNADb:hsa_circ_24011,CSCD:chr5:109713519-109729513,exoRBase:exo_circ_000479
chr5|118928536|118944649|-	Condition-independent	Human	hsa_circDTWD2_001	hg38	chr5:118928536-118944649	chr5|118928536|118944649	-	379	NM_173666	DTWD2	ENSG00000169570	1	RPF,cORF,MS,m6A	circAtlas:hsa-DTWD2_0001,circBank:hsa_circDTWD2_002,circBase:hsa_circ_0004509,CIRCpedia:HSA_CIRCpedia_49905,circRNADb:hsa_circ_03150,CSCD:chr5:118928536-118944649,exoRBase:exo_circ_012048
chr5|123545416|123557564|+	Condition-independent	Human	hsa_circCSNK1G3_001	hg38	chr5:123545416-123557564	chr5|123545416|123557564	+	536	NM_004384	CSNK1G3	ENSG00000151292	5	RPF,cORF,m6A	circAtlas:hsa-CSNK1G3_0001,circBank:hsa_circCSNK1G3_004,circBase:hsa_circ_0001522,CIRCpedia:HSA_CIRCpedia_49956,circRNADb:hsa_circ_08140,CSCD:chr5:123545416-123557564,exoRBase:exo_circ_000097
chr5|137985256|137988315|-	Condition-independent	Human	hsa_circFAM13B_001	hg38	chr5:137985256-137988315	chr5|137985256|137988315	-	331	NM_016603	FAM13B	ENSG00000031003	1	RPF,cORF,MS,m6A	circAtlas:hsa-FAM13B_0019,circBank:hsa_circFAM13B_024,circBase:hsa_circ_0001535,CIRCpedia:HSA_CIRCpedia_50348,circRNADb:hsa_circ_11413,CSCD:chr5:137985256-137988315,exoRBase:exo_circ_000024
chr5|138568924|138571141|-	Condition-independent	Human	hsa_circHSPA9_001	hg38	chr5:138568924-138571141	chr5|138568924|138571141	-	307	NM_004134	HSPA9	ENSG00000113013	1	RPF,cORF,MS	circAtlas:hsa-HSPA9_0006,circBank:hsa_circHSPA9_010,circBase:hsa_circ_0003280,CIRCpedia:HSA_CIRCpedia_50437,circRNADb:hsa_circ_15577,CSCD:chr5:138568924-138571141,exoRBase:exo_circ_008062
chr5|138886211|138887642|+	Condition-independent	Human	hsa_circCTNNA1_001	hg38	chr5:138886211-138887642	chr5|138886211|138887642	+	234	NM_001324004	CTNNA1	ENSG00000044115	1	RPF,cORF,m6A	circAtlas:hsa-CTNNA1_0010,circBank:hsa_circCTNNA1_012,circBase:hsa_circ_0074166,CIRCpedia:HSA_CIRCpedia_50449,circRNADb:hsa_circ_05622,CSCD:chr5:138886211-138887642,exoRBase:exo_circ_018556
chr5|14290715|14316743|+	Condition-independent	Human	hsa_circTRIO_001	hg38	chr5:14290715-14316743	chr5|14290715|14316743	+	1191	NR_134469	TRIO	ENSG00000038382	1	RPF,cORF,m6A	circAtlas:hsa-TRIO_0031,circBank:hsa_circTRIO_030,circBase:hsa_circ_0003989,CIRCpedia:HSA_CIRCpedia_50628,circRNADb:hsa_circ_27329,CSCD:chr5:14290715-14316743,exoRBase:exo_circ_020823
chr5|143399655|143400852|-	Condition-independent	Human	hsa_circNR3C1_001	hg38	chr5:143399655-143400852	chr5|143399655|143400852	-	1197	NM_001018075	NR3C1	ENSG00000113580	1	RPF,cORF,m6A,IRES	circAtlas:hsa-NR3C1_0006,circBank:hsa_circNR3C1_002,circBase:hsa_circ_0001543,CIRCpedia:HSA_CIRCpedia_50615,circRNADb:hsa_circ_06545,CSCD:chr5:143399655-143400852,exoRBase:exo_circ_012314
chr5|154871729|154872651|+	Condition-independent	Human	hsa_circCNOT8_001	hg38	chr5:154871729-154872651	chr5|154871729|154872651	+	256	NM_001301073	CNOT8	ENSG00000155508	1	RPF,cORF	circAtlas:hsa-CNOT8_0005,circBank:hsa_circCNOT8_006,circBase:hsa_circ_0128396,CIRCpedia:HSA_CIRCpedia_50894,circRNADb:hsa_circ_12342,CSCD:chr5:154871729-154872651,exoRBase:exo_circ_000944
chr5|168488601|168494650|+	Condition-independent	Human	hsa_circRARS1_001	hg38	chr5:168488601-168494650	chr5|168488601|168494650	+	534	NM_002887	RARS1	ENSG00000113643	2	RPF,cORF,m6A	circAtlas:hsa-RARS_0012,circBank:hsa_circRARS_004,circBase:hsa_circ_0001550,CIRCpedia:HSA_CIRCpedia_51048,circRNADb:hsa_circ_21209,CSCD:chr5:168488601-168494650,exoRBase:exo_circ_000406
chr5|170878096|170881896|+	Condition-independent	Human	hsa_circRANBP17_001	hg38	chr5:170878096-170881896	chr5|170878096|170881896	+	238	NM_022897	RANBP17	ENSG00000204764	2	RPF,cORF	circAtlas:hsa-RANBP17_0011,circBank:hsa_circRANBP17_001,circBase:hsa_circ_0002257,CIRCpedia:HSA_CIRCpedia_51120,circRNADb:hsa_circ_27635,CSCD:chr5:170878096-170881896,exoRBase:exo_circ_019826
chr5|171910571|171914405|-	Condition-independent	Human	hsa_circFBXW11_001	hg38	chr5:171910571-171914405	chr5|171910571|171914405	-	289	NM_033644	FBXW11	ENSG00000072803	1	RPF,cORF,MS,m6A	circAtlas:hsa-FBXW11_0001,circBank:hsa_circFBXW11_005,circBase:hsa_circ_0004098,CIRCpedia:HSA_CIRCpedia_51166,circRNADb:hsa_circ_19500,CSCD:chr5:171910571-171914405,exoRBase:exo_circ_007106
chr5|176943334|176958154|-	Condition-independent	Human	hsa_circUIMC1_001	hg38	chr5:176943334-176958154	chr5|176943334|176958154	-	397	NM_001199298	UIMC1	ENSG00000087206	1	RPF,cORF,MS,m6A	circAtlas:hsa-UIMC1_0001,circBank:hsa_circUIMC1_012,circBase:hsa_circ_0001558,CIRCpedia:HSA_CIRCpedia_51249,circRNADb:hsa_circ_14064,CSCD:chr5:176943334-176958154,exoRBase:exo_circ_000336
chr5|177191883|177212195|+	Condition-independent	Human	hsa_circNSD1_001	hg38	chr5:177191883-177212195	chr5|177191883|177212195	+	2869	NM_022455	NSD1	ENSG00000165671	1	RPF,cORF,m6A	circAtlas:hsa-NSD1_0001,circBank:hsa_circNSD1_012,circBase:hsa_circ_0075158,CIRCpedia:HSA_CIRCpedia_51269,circRNADb:hsa_circ_04976,CSCD:chr5:177191883-177212195,exoRBase:exo_circ_041014
chr5|177244194|177246796|+	Condition-independent	Human	hsa_circNSD1_002	hg38	chr5:177244194-177246796	chr5|177244194|177246796	+	195	NM_022455	NSD1	ENSG00000165671	1	RPF,cORF,MS,m6A	circAtlas:hsa-NSD1_0051,circBank:hsa_circNSD1_024,circBase:hsa_circ_0005819,CIRCpedia:HSA_CIRCpedia_51275,circRNADb:hsa_circ_15058,CSCD:chr5:177244194-177246796,exoRBase:exo_circ_006821
chr5|177536357|177539147|-	Condition-independent	Human	hsa_circFAM193B_001	hg38	chr5:177536357-177539147	chr5|177536357|177539147	-	866	NM_001366498	FAM193B	ENSG00000146067	1	RPF,cORF,m6A	circAtlas:hsa-FAM193B_0003,circBank:hsa_circFAM193B_003,circBase:hsa_circ_0002972,CIRCpedia:HSA_CIRCpedia_51306,circRNADb:hsa_circ_08427,CSCD:chr5:177536357-177539147,exoRBase:exo_circ_011702
chr5|179580946|179593645|+	Condition-independent	Human	hsa_circRUFY1_001	hg38	chr5:179580946-179593645	chr5|179580946|179593645	+	523	NM_001040452	RUFY1	ENSG00000176783	1	RPF,cORF	circAtlas:hsa-RUFY1_0002,circBank:hsa_circRUFY1_010,circBase:hsa_circ_0128714,CIRCpedia:HSA_CIRCpedia_51356,circRNADb:hsa_circ_14634,CSCD:chr5:179580946-179593645,exoRBase:exo_circ_000979
chr5|180238331|180241155|-	Condition-independent	Human	hsa_circMAPK9_001	hg38	chr5:180238331-180241155	chr5|180238331|180241155	-	261	NM_001364607	MAPK9	ENSG00000050748	2	RPF,cORF	circAtlas:hsa-MAPK9_0009,circBank:hsa_circMAPK9_012,circBase:hsa_circ_0075341,CIRCpedia:HSA_CIRCpedia_51429,circRNADb:hsa_circ_21560,CSCD:chr5:180238331-180241155,exoRBase:exo_circ_000709
chr5|180261683|180280608|-	Condition-independent	Human	hsa_circMAPK9_002	hg38	chr5:180261683-180280608	chr5|180261683|180280608	-	497	NM_001364607	MAPK9	ENSG00000050748	2	RPF,cORF	circAtlas:hsa-MAPK9_0004,circBank:hsa_circMAPK9_004,circBase:hsa_circ_0001566,CIRCpedia:HSA_CIRCpedia_51436,circRNADb:hsa_circ_26286,CSCD:chr5:180261683-180280608,exoRBase:exo_circ_012008
chr5|180549930|180553471|+	Condition-independent	Human	hsa_circCNOT6_001	hg38	chr5:180549930-180553471	chr5|180549930|180553471	+	273	NM_001370473	CNOT6	ENSG00000113300	1	RPF,cORF,m6A	circAtlas:hsa-CNOT6_0011,circBank:hsa_circCNOT6_008,circBase:hsa_circ_0008836,CIRCpedia:HSA_CIRCpedia_51456,circRNADb:hsa_circ_25034,CSCD:chr5:180549930-180553471,exoRBase:exo_circ_001360
chr5|21491320|21497196|+	Condition-independent	Human	hsa_circGUSBP1_001	hg38	chr5:21491320-21497196	chr5|21491320|21497196	+	448	NR_027028	GUSBP1	ENSG00000183666	6	RPF,cORF,MS	circAtlas:hsa-GUSBP1_0001,circBank:hsa_circGUSBP1_005,circBase:hsa_circ_0128780,CIRCpedia:HSA_CIRCpedia_51485,circRNADb:hsa_circ_06804
chr5|32135571|32143880|-	Condition-independent	Human	hsa_circGOLPH3_001	hg38	chr5:32135571-32143880	chr5|32135571|32143880	-	247	NM_022130	GOLPH3	ENSG00000113384	4	RPF,cORF,m6A	circAtlas:hsa-GOLPH3_0002,circBank:hsa_circGOLPH3_005,circBase:hsa_circ_0001470,CIRCpedia:HSA_CIRCpedia_51559,circRNADb:hsa_circ_14024,CSCD:chr5:32135571-32143880,exoRBase:exo_circ_000109
chr5|37243012|37247745|-	Condition-independent	Human	hsa_circCPLANE1_001	hg38	chr5:37243012-37247745	chr5|37243012|37247745	-	724	NM_023073	CPLANE1	ENSG00000197603	1	RPF,cORF	circAtlas:hsa-C5orf42_0015,circBank:hsa_circC5orf42_003,circBase:hsa_circ_0008755,CIRCpedia:HSA_CIRCpedia_51723,circRNADb:hsa_circ_30763,CSCD:chr5:37243012-37247745,exoRBase:exo_circ_023957
chr5|38523418|38530666|-	Condition-independent	Human	hsa_circLIFR_001	hg38	chr5:38523418-38530666	chr5|38523418|38530666	-	580	NM_001364297	LIFR	ENSG00000113594	2	RPF,cORF	circAtlas:hsa-LIFR_0005,circBank:hsa_circLIFR_002,circBase:hsa_circ_0072309,CIRCpedia:HSA_CIRCpedia_51796,circRNADb:hsa_circ_01687,CSCD:chr5:38523418-38530666,exoRBase:exo_circ_000633
chr5|38990948|39003622|-	Condition-independent	Human	hsa_circRICTOR_001	hg38	chr5:38990948-39003622	chr5|38990948|39003622	-	388	NM_001285439	RICTOR	ENSG00000164327	1	RPF,cORF,MS,m6A	circAtlas:hsa-RICTOR_0018,circBank:hsa_circRICTOR_009,circBase:hsa_circ_0006157,CIRCpedia:HSA_CIRCpedia_51816,circRNADb:hsa_circ_23280,CSCD:chr5:38990948-39003622,exoRBase:exo_circ_006878
chr5|39002534|39021136|-	Condition-independent	Human	hsa_circRICTOR_002	hg38	chr5:39002534-39021136	chr5|39002534|39021136	-	295	NM_001285439	RICTOR	ENSG00000164327	1	RPF,cORF	circAtlas:hsa-RICTOR_0003,circBank:hsa_circRICTOR_004,circBase:hsa_circ_0001475,CIRCpedia:HSA_CIRCpedia_51820,circRNADb:hsa_circ_00782,CSCD:chr5:39002534-39021136,exoRBase:exo_circ_001275
chr5|40764513|40775503|-	Condition-independent	Human	hsa_circPRKAA1_001	hg38	chr5:40764513-40775503	chr5|40764513|40775503	-	499	NM_206907	PRKAA1	ENSG00000132356	2	RPF,cORF	circAtlas:hsa-PRKAA1_0010,circBank:hsa_circPRKAA1_006,circBase:hsa_circ_0072351,CIRCpedia:HSA_CIRCpedia_100980,CSCD:chr5:40764513-40775503,exoRBase:exo_circ_018098
chr5|41794002|41807438|-	Condition-independent	Human	hsa_circOXCT1_001	hg38	chr5:41794002-41807438	chr5|41794002|41807438	-	516	NM_001364299	OXCT1	ENSG00000083720	2	RPF,cORF,m6A	circAtlas:hsa-OXCT1_0007,circBank:hsa_circOXCT1_008,circBase:hsa_circ_0004873,CIRCpedia:HSA_CIRCpedia_51838,circRNADb:hsa_circ_15881,CSCD:chr5:41794002-41807438,exoRBase:exo_circ_005910
chr5|41840450|41862750|-	Condition-independent	Human	hsa_circOXCT1_002	hg38	chr5:41840450-41862750	chr5|41840450|41862750	-	654	NM_001364299	OXCT1	ENSG00000083720	1	RPF,cORF	circAtlas:hsa-OXCT1_0002,circBank:hsa_circOXCT1_004,circBase:hsa_circ_0072363,CIRCpedia:HSA_CIRCpedia_51840,CSCD:chr5:41840450-41862750
chr5|43292473|43297166|-	Condition-independent	Human	hsa_circHMGCS1_001	hg38	chr5:43292473-43297166	chr5|43292473|43297166	-	899	NM_001098272	HMGCS1	ENSG00000112972	2	RPF,cORF	Circ2Disease:hsa_circRNA_103827,circAtlas:hsa-HMGCS1_0004,circBank:hsa_circHMGCS1_016,circBase:hsa_circ_0008621,CIRCpedia:HSA_CIRCpedia_51857,circRNADb:hsa_circ_16095,CSCD:chr5:43292473-43297166,exoRBase:exo_circ_012670
chr5|5447840|5457741|+	Condition-independent	Human	hsa_circICE1_001	hg38	chr5:5447840-5457741	chr5|5447840|5457741	+	554	NM_015325	ICE1	ENSG00000164151	1	RPF,cORF,MS,m6A	circAtlas:hsa-ICE1_0004,circBank:hsa_circKIAA0947_004,circBase:hsa_circ_0071744,CIRCpedia:HSA_CIRCpedia_51934,circRNADb:hsa_circ_02260,CSCD:chr5:5447840-5457741
chr5|57230845|57231321|+	Condition-independent	Human	hsa_circGPBP1_001	hg38	chr5:57230845-57231321	chr5|57230845|57231321	+	348	NM_001127236	GPBP1	ENSG00000062194	2	RPF,cORF,MS,m6A	circAtlas:hsa-GPBP1_0006,circBank:hsa_circGPBP1_011,circBase:hsa_circ_0001486,CIRCpedia:HSA_CIRCpedia_52015,circRNADb:hsa_circ_31283,CSCD:chr5:57230845-57231321,exoRBase:exo_circ_005947
chr5|57246299|57251141|+	Condition-independent	Human	hsa_circGPBP1_002	hg38	chr5:57246299-57251141	chr5|57246299|57251141	+	682	NM_001127236	GPBP1	ENSG00000062194	1	RPF,cORF,m6A	circAtlas:hsa-GPBP1_0005,circBank:hsa_circGPBP1_017,circBase:hsa_circ_0072547,CIRCpedia:HSA_CIRCpedia_52024,circRNADb:hsa_circ_03597
chr5|58988492|58993465|-	Condition-independent	Human	hsa_circPDE4D_001	hg38	chr5:58988492-58993465	chr5|58988492|58993465	-	631	NM_001197220	PDE4D	ENSG00000113448	1	RPF,cORF,m6A	circAtlas:hsa-PDE4D_0002,circBank:hsa_circPDE4D_047,circBase:hsa_circ_0001487,CIRCpedia:HSA_CIRCpedia_52029,circRNADb:hsa_circ_16003,CSCD:chr5:58988492-58993465,exoRBase:exo_circ_000880
chr5|618989|620261|+	Condition-independent	Human	hsa_circCEP72_001	hg38	chr5:618989-620261	chr5|618989|620261	+	321	NM_018140	CEP72	ENSG00000112877	2	RPF,cORF,MS	circAtlas:hsa-CEP72_0001,circBank:hsa_circCEP72_005,circBase:hsa_circ_0071653,CIRCpedia:HSA_CIRCpedia_52142,circRNADb:hsa_circ_22237,CSCD:chr5:618989-620261,exoRBase:exo_circ_018851
chr5|6604137|6605408|-	Condition-independent	Human	hsa_circNSUN2_001	hg38	chr5:6604137-6605408	chr5|6604137|6605408	-	356	NM_017755	NSUN2	ENSG00000037474	1	RPF,cORF,MS,m6A	circAtlas:hsa-NSUN2_0003,circBank:hsa_circNSUN2_025,circBase:hsa_circ_0001466,CIRCpedia:HSA_CIRCpedia_52250,circRNADb:hsa_circ_27586,CSCD:chr5:6604137-6605408,exoRBase:exo_circ_006030
chr5|69174876|69175537|+	Condition-independent	Human	hsa_circCCNB1_001	hg38	chr5:69174876-69175537	chr5|69174876|69175537	+	378	NM_001354845	CCNB1	ENSG00000134057	1	RPF,cORF,MS,m6A	circAtlas:hsa-CCNB1_0001,circBank:hsa_circCCNB1_008,circBase:hsa_circ_0001495,CIRCpedia:HSA_CIRCpedia_52305,circRNADb:hsa_circ_29318,CSCD:chr5:69174876-69175537,exoRBase:exo_circ_000272
chr5|69191794|69197109|+	Condition-independent	Human	hsa_circCENPH_001	hg38	chr5:69191794-69197109	chr5|69191794|69197109	+	237	NM_022909	CENPH	ENSG00000153044	2	RPF,cORF,m6A	circAtlas:hsa-CENPH_0002,CIRCpedia:HSA_CIRCpedia_52306,CSCD:chr5:69191794-69197109,TSCD:chr5:69191794-69197109
chr5|73074741|73077493|+	Condition-independent	Human	hsa_circFCHO2_001	hg38	chr5:73074741-73077493	chr5|73074741|73077493	+	268	NM_001146032	FCHO2	ENSG00000157107	1	RPF,cORF	circAtlas:hsa-FCHO2_0038,circBank:hsa_circFCHO2_044,circBase:hsa_circ_0002490,CIRCpedia:HSA_CIRCpedia_52515,circRNADb:hsa_circ_04905,CSCD:chr5:73074741-73077493,exoRBase:exo_circ_000007
chr5|75343852|75344332|+	Condition-independent	Human	hsa_circHMGCR_001	hg38	chr5:75343852-75344332	chr5|75343852|75344332	+	200	NM_000859	HMGCR	ENSG00000113161	1	RPF,cORF,MS	circAtlas:hsa-HMGCR_0005,circBank:hsa_circHMGCR_006,circBase:hsa_circ_0073035,CIRCpedia:HSA_CIRCpedia_52591,circRNADb:hsa_circ_32748,CSCD:chr5:75343852-75344332
chr5|84060299|84066606|-	Condition-independent	Human	hsa_circEDIL3_001	hg38	chr5:84060299-84066606	chr5|84060299|84066606	-	486	NM_001278642	EDIL3	ENSG00000164176	1	RPF,cORF,MS,m6A	circAtlas:hsa-EDIL3_0001,circBank:hsa_circEDIL3_004,circBase:hsa_circ_0073244,CIRCpedia:HSA_CIRCpedia_52875,circRNADb:hsa_circ_13726,CSCD:chr5:84060299-84066606,exoRBase:exo_circ_008373
chr5|94643272|94654752|+	Condition-independent	Human	hsa_circSLF1_001	hg38	chr5:94643272-94654752	chr5|94643272|94654752	+	724	NM_032290	SLF1	ENSG00000133302	2	RPF,cORF,MS,m6A	circAtlas:hsa-SLF1_0012,circBank:hsa_circANKRD32_013,circBase:hsa_circ_0130042,CIRCpedia:HSA_CIRCpedia_53018,circRNADb:hsa_circ_22046,CSCD:chr5:94643272-94654752,exoRBase:exo_circ_000577
chr5|95755395|95763620|+	Condition-independent	Human	hsa_circRHOBTB3_001	hg38	chr5:95755395-95763620	chr5|95755395|95763620	+	479	NM_014899	RHOBTB3	ENSG00000164292	1	RPF,cORF,m6A	circAtlas:hsa-RHOBTB3_0011,circBank:hsa_circRHOBTB3_020,circBase:hsa_circ_0007444,CIRCpedia:HSA_CIRCpedia_53072,circRNADb:hsa_circ_19124,exoRBase:exo_circ_000026
chr6|101621948|101626637|+	Condition-independent	Human	hsa_circGRIK2_001	hg38	chr6:101621948-101626637	chr6|101621948|101626637	+	426	NM_021956	GRIK2	ENSG00000164418	1	RPF,cORF,MS	circAtlas:hsa-GRIK2_0007,circBank:hsa_circGRIK2_007,circBase:hsa_circ_0004139,CIRCpedia:HSA_CIRCpedia_53151,circRNADb:hsa_circ_20014,CSCD:chr6:101621948-101626637
chr6|104833041|104843298|-	Condition-independent	Human	hsa_circHACE1_001	hg38	chr6:104833041-104843298	chr6|104833041|104843298	-	208	NR_146791	HACE1	ENSG00000085382	2	RPF,cORF	circAtlas:hsa-HACE1_0028,circBank:hsa_circHACE1_015,circBase:hsa_circ_0077519,CIRCpedia:HSA_CIRCpedia_53178,circRNADb:hsa_circ_19286,exoRBase:exo_circ_001446
chr6|107503656|107506427|+	Condition-independent	Human	hsa_circSOBP_001	hg38	chr6:107503656-107506427	chr6|107503656|107506427	+	325	NM_018013	SOBP	ENSG00000112320	1	RPF,cORF,m6A	Circ2Disease:hsa_circRNA_104169,circAtlas:hsa-SOBP_0001,circBank:hsa_circSOBP_002,circBase:hsa_circ_0001633,CIRCpedia:HSA_CIRCpedia_53221,circRNADb:hsa_circ_09821,CSCD:chr6:107503656-107506427,exoRBase:exo_circ_007880
chr6|107921796|107929514|-	Condition-independent	Human	hsa_circSEC63_001	hg38	chr6:107921796-107929514	chr6|107921796|107929514	-	328	NM_007214	SEC63	ENSG00000025796	1	RPF,cORF,m6A	circAtlas:hsa-SEC63_0001,circBank:hsa_circSEC63_001,circBase:hsa_circ_0001635,CIRCpedia:HSA_CIRCpedia_53233,circRNADb:hsa_circ_23879,CSCD:chr6:107921796-107929514,exoRBase:exo_circ_000902
chr6|110887504|110890356|+	Condition-independent	Human	hsa_circAMD1_001	hg38	chr6:110887504-110890356	chr6|110887504|110890356	+	317	NM_001287215	AMD1	ENSG00000123505	1	RPF,cORF,MS	circAtlas:hsa-AMD1_0001,circBank:hsa_circAMD1_005,circBase:hsa_circ_0005954,CIRCpedia:HSA_CIRCpedia_53313,circRNADb:hsa_circ_11538,CSCD:chr6:110887504-110890356,exoRBase:exo_circ_001341
chr6|13632369|13644729|-	Condition-independent	Human	hsa_circRANBP9_001	hg38	chr6:13632369-13644729	chr6|13632369|13644729	-	1020	NM_005493	RANBP9	ENSG00000010017	1	RPF,cORF,m6A	circAtlas:hsa-RANBP9_0001,circBank:hsa_circRANBP9_026,circBase:hsa_circ_0001577,CIRCpedia:HSA_CIRCpedia_53636,circRNADb:hsa_circ_16615,CSCD:chr6:13632369-13644729,exoRBase:exo_circ_000078
chr6|143470960|143474856|+	Condition-independent	Human	hsa_circPEX3_001	hg38	chr6:143470960-143474856	chr6|143470960|143474856	+	487	NM_003630	PEX3	ENSG00000034693	1	RPF,cORF,MS	circAtlas:hsa-PEX3_0004,circBank:hsa_circPEX3_004,circBase:hsa_circ_0130887,CIRCpedia:HSA_CIRCpedia_53749,circRNADb:hsa_circ_13956,CSCD:chr6:143470960-143474856,exoRBase:exo_circ_024267
chr6|144537581|144539443|+	Condition-independent	Human	hsa_circUTRN_001	hg38	chr6:144537581-144539443	chr6|144537581|144539443	+	286	NM_007124	UTRN	ENSG00000152818	1	RPF,cORF	circAtlas:hsa-UTRN_0042,circBank:hsa_circUTRN_064,circBase:hsa_circ_0001647,CIRCpedia:HSA_CIRCpedia_53786,circRNADb:hsa_circ_25179,CSCD:chr6:144537581-144539443,exoRBase:exo_circ_000128
chr6|145804371|145806421|-	Condition-independent	Human	hsa_circFBXO30_001	hg38	chr6:145804371-145806421	chr6|145804371|145806421	-	2050	NM_001348092	FBXO30	ENSG00000118496	1	RPF,cORF,MS,m6A	circAtlas:hsa-FBXO30_0001,circBank:hsa_circFBXO30_002,circBase:hsa_circ_0130931,CIRCpedia:HSA_CIRCpedia_53811,circRNADb:hsa_circ_04205,exoRBase:exo_circ_008381
chr6|147205970|147239270|+	Condition-independent	Human	hsa_circSTXBP5_001	hg38	chr6:147205970-147239270	chr6|147205970|147239270	+	281	NM_139244	STXBP5	ENSG00000164506	1	RPF,cORF	circAtlas:hsa-STXBP5_0036,circBank:hsa_circSTXBP5_002,circBase:hsa_circ_0078150,CIRCpedia:HSA_CIRCpedia_53818,circRNADb:hsa_circ_28515,CSCD:chr6:147205970-147239270,exoRBase:exo_circ_006330
chr6|149771161|149773169|+	Condition-independent	Human	hsa_circPCMT1_001	hg38	chr6:149771161-149773169	chr6|149771161|149773169	+	137	NM_001252050	PCMT1	ENSG00000120265	2	RPF,cORF	circAtlas:hsa-PCMT1_0004,circBank:hsa_circPCMT1_006,circBase:hsa_circ_0006936,CIRCpedia:HSA_CIRCpedia_53893,circRNADb:hsa_circ_28105,CSCD:chr6:149771161-149773169
chr6|158573419|158589782|+	Condition-independent	Human	hsa_circTMEM181_001	hg38	chr6:158573419-158589782	chr6|158573419|158589782	+	484	NM_020823	TMEM181	ENSG00000146433	1	RPF,cORF,MS	circAtlas:hsa-TMEM181_0003,circBank:hsa_circTMEM181_013,circBase:hsa_circ_0004587,CIRCpedia:HSA_CIRCpedia_54172,circRNADb:hsa_circ_30149,CSCD:chr6:158573419-158589782,exoRBase:exo_circ_006193
chr6|158580939|158589782|+	Condition-independent	Human	hsa_circTMEM181_002	hg38	chr6:158580939-158589782	chr6|158580939|158589782	+	380	NM_020823	TMEM181	ENSG00000146433	1	RPF,cORF	circAtlas:hsa-TMEM181_0002,circBank:hsa_circTMEM181_022,circBase:hsa_circ_0001661,CIRCpedia:HSA_CIRCpedia_54181,circRNADb:hsa_circ_29918,CSCD:chr6:158580939-158589782,exoRBase:exo_circ_001257
chr6|161034258|161049979|+	Condition-independent	Human	hsa_circMAP3K4_001	hg38	chr6:161034258-161049979	chr6|161034258|161049979	+	1555	NM_001301072	MAP3K4	ENSG00000085511	3	RPF,cORF,m6A	circAtlas:hsa-MAP3K4_0002,circBank:hsa_circMAP3K4_004,circBase:hsa_circ_0078617,CIRCpedia:HSA_CIRCpedia_54260,circRNADb:hsa_circ_22941,CSCD:chr6:161034258-161049979,exoRBase:exo_circ_014504
chr6|161048615|161049979|+	Condition-independent	Human	hsa_circMAP3K4_002	hg38	chr6:161048615-161049979	chr6|161048615|161049979	+	1364	NM_001301072	MAP3K4	ENSG00000085511	1	RPF,cORF,m6A	circAtlas:hsa-MAP3K4_0001,circBank:hsa_circMAP3K4_006,circBase:hsa_circ_0078619,CIRCpedia:HSA_CIRCpedia_54261,circRNADb:hsa_circ_02982,CSCD:chr6:161048615-161049979,exoRBase:exo_circ_007501
chr6|16326393|16328470|-	Condition-independent	Human	hsa_circATXN1_001	hg38	chr6:16326393-16328470	chr6|16326393|16328470	-	2077	NM_001357857	ATXN1	ENSG00000124788	1	RPF,cORF,MS,m6A	circAtlas:hsa-ATXN1_0001,circBank:hsa_circATXN1_029,circBase:hsa_circ_0007132,CIRCpedia:HSA_CIRCpedia_54284,circRNADb:hsa_circ_13397,CSCD:chr6:16326393-16328470,exoRBase:exo_circ_000129
chr6|170317369|170323259|+	Condition-independent	Human	hsa_circFAM120B_001	hg38	chr6:170317369-170323259	chr6|170317369|170323259	+	1936	NM_032448	FAM120B	ENSG00000112584	1	RPF,cORF,m6A	circAtlas:hsa-FAM120B_0007,circBank:hsa_circFAM120B_003,circBase:hsa_circ_0078768,CIRCpedia:HSA_CIRCpedia_54432,circRNADb:hsa_circ_01286,CSCD:chr6:170317369-170323259,exoRBase:exo_circ_006636
chr6|17665238|17669546|-	Condition-independent	Human	hsa_circNUP153_001	hg38	chr6:17665238-17669546	chr6|17665238|17669546	-	363	NM_001278210	NUP153	ENSG00000124789	2	RPF,cORF,m6A	circAtlas:hsa-NUP153_0004,circBank:hsa_circNUP153_020,circBase:hsa_circ_0007268,CIRCpedia:HSA_CIRCpedia_54490,circRNADb:hsa_circ_32170,CSCD:chr6:17665238-17669546,exoRBase:exo_circ_011872
chr6|18236451|18258405|-	Condition-independent	Human	hsa_circDEK_001	hg38	chr6:18236451-18258405	chr6|18236451|18258405	-	902	NM_003472	DEK	ENSG00000124795	1	RPF,cORF,m6A	circAtlas:hsa-DEK_0003,circBank:hsa_circDEK_005,circBase:hsa_circ_0075796,CIRCpedia:HSA_CIRCpedia_54558,circRNADb:hsa_circ_04136,CSCD:chr6:18236451-18258405,exoRBase:exo_circ_000130
chr6|25435482|25450711|+	Condition-independent	Human	hsa_circCARMIL1_001	hg38	chr6:25435482-25450711	chr6|25435482|25450711	+	365	NM_017640	CARMIL1	ENSG00000079691	1	RPF,cORF	circAtlas:hsa-LRRC16A_0020,CIRCpedia:HSA_CIRCpedia_54659,CSCD:chr6:25435482-25450711,TSCD:chr6:25435482-25450711
chr6|38577599|38598121|-	Condition-independent	Human	hsa_circBTBD9_001	hg38	chr6:38577599-38598121	chr6|38577599|38598121	-	1181	NM_001099272	BTBD9	ENSG00000183826	1	RPF,cORF,m6A	circAtlas:hsa-BTBD9_0001,circBank:hsa_circBTBD9_008,circBase:hsa_circ_0076254,CIRCpedia:HSA_CIRCpedia_54917,circRNADb:hsa_circ_11542,CSCD:chr6:38577599-38598121,exoRBase:exo_circ_030586
chr6|42592150|42594304|+	Condition-independent	Human	hsa_circUBR2_001	hg38	chr6:42592150-42594304	chr6|42592150|42594304	+	193	NM_001184801	UBR2	ENSG00000024048	4	RPF,cORF	circAtlas:hsa-UBR2_0007,circBank:hsa_circUBR2_010,circBase:hsa_circ_0001603,CIRCpedia:HSA_CIRCpedia_54978,circRNADb:hsa_circ_27471,CSCD:chr6:42592150-42594304,exoRBase:exo_circ_000337
chr6|43055544|43056445|-	Condition-independent	Human	hsa_circMRPL2_001	hg38	chr6:43055544-43056445	chr6|43055544|43056445	-	440	NM_015950	MRPL2	ENSG00000112651	1	RPF,cORF,MS,m6A	circAtlas:hsa-MRPL2_0001,circBank:hsa_circMRPL2_005,circBase:hsa_circ_0001608,CIRCpedia:HSA_CIRCpedia_55053,circRNADb:hsa_circ_19775,CSCD:chr6:43055544-43056445,exoRBase:exo_circ_013491
chr6|4891712|4892379|+	Condition-independent	Human	hsa_circCDYL_001	hg38	chr6:4891712-4892379	chr6|4891712|4892379	+	667	NM_001143971	CDYL	ENSG00000153046	13	RPF,cORF,m6A	circAtlas:hsa-CDYL_0005,circBank:hsa_circCDYL_005,circBase:hsa_circ_0008285,CIRCpedia:HSA_CIRCpedia_55226,circRNADb:hsa_circ_20406,CSCD:chr6:4891712-4892379,exoRBase:exo_circ_000008
chr6|53071056|53076543|+	Condition-independent	Human	hsa_circFBXO9_001	hg38	chr6:53071056-53076543	chr6|53071056|53076543	+	304	NM_033481	FBXO9	ENSG00000112146	1	RPF,cORF,MS,m6A,IRES	circAtlas:hsa-FBXO9_0002,circBank:hsa_circFBXO9_001,circBase:hsa_circ_0003700,CIRCpedia:HSA_CIRCpedia_55268,circRNADb:hsa_circ_15084,CSCD:chr6:53071056-53076543,exoRBase:exo_circ_002670
chr6|56851396|56900621|-	Condition-independent	Human	hsa_circDST_002	hg38	chr6:56851396-56900621	chr6|56851396|56900621	-	409	NM_001144769	DST	ENSG00000151914	6	RPF,cORF	circAtlas:hsa-DST_0007,circBank:hsa_circ_chr6_00137,circBase:hsa_circ_0002132,CIRCpedia:HSA_CIRCpedia_55329,circRNADb:hsa_circ_13580
chr6|7176654|7189322|+	Condition-independent	Human	hsa_circRREB1_001	hg38	chr6:7176654-7189322	chr6|7176654|7189322	+	709	NM_001168344	RREB1	ENSG00000124782	1	RPF,cORF,m6A	circAtlas:hsa-RREB1_0003,circBank:hsa_circRREB1_005,circBase:hsa_circ_0001573,CIRCpedia:HSA_CIRCpedia_55437,circRNADb:hsa_circ_27999,CSCD:chr6:7176654-7189322,exoRBase:exo_circ_000131
chr6|83398366|83407901|-	Condition-independent	Human	hsa_circME1_001	hg38	chr6:83398366-83407901	chr6|83398366|83407901	-	284	NM_002395	ME1	ENSG00000065833	2	RPF,cORF	circAtlas:hsa-ME1_0004,circBank:hsa_circME1_002,circBase:hsa_circ_0003267,CIRCpedia:HSA_CIRCpedia_55663,circRNADb:hsa_circ_30600,CSCD:chr6:83398366-83407901,exoRBase:exo_circ_007253
chr6|87215902|87218731|+	Condition-independent	Human	hsa_circZNF292_001	hg38	chr6:87215902-87218731	chr6|87215902|87218731	+	370	NM_001351444	ZNF292	ENSG00000188994	3	RPF,cORF,MS	circAtlas:hsa-ZNF292_0001,circBank:hsa_circZNF292_006,circBase:hsa_circ_0004058,CIRCpedia:HSA_CIRCpedia_55726,circRNADb:hsa_circ_24447,CSCD:chr6:87215902-87218731,exoRBase:exo_circ_000338
chr6|89751430|89762530|-	Condition-independent	Human	hsa_circMDN1_001	hg38	chr6:89751430-89762530	chr6|89751430|89762530	-	1083	NM_014611	MDN1	ENSG00000112159	1	RPF,cORF,m6A	circAtlas:hsa-MDN1_0028,circBank:hsa_circMDN1_035,circBase:hsa_circ_0003814,CIRCpedia:HSA_CIRCpedia_55816,circRNADb:hsa_circ_03500,CSCD:chr6:89751430-89762530,exoRBase:exo_circ_006990
chr6|98875414|98934879|-	Condition-independent	Human	hsa_circFBXL4_001	hg38	chr6:98875414-98934879	chr6|98875414|98934879	-	2010	NM_001278716	FBXL4	ENSG00000112234	1	RPF,cORF,MS,m6A	circAtlas:hsa-FBXL4_0020,circBank:hsa_circFBXL4_003,circBase:hsa_circ_0132762,CIRCpedia:HSA_CIRCpedia_55881,CSCD:chr6:98875414-98934879,exoRBase:exo_circ_010347
chr7|100023418|100024307|+	Condition-independent	Human	hsa_circZKSCAN1_001	hg38	chr7:100023418-100024307	chr7|100023418|100024307	+	668	NM_001346579	ZKSCAN1	ENSG00000106261	2	RPF,cORF,MS,m6A	Circ2Disease:circZKSCAN1,circAtlas:hsa-ZKSCAN1_0001,circBank:hsa_circZKSCAN1_005,circBase:hsa_circ_0001727,CIRCpedia:HSA_CIRCpedia_59516,circRNADb:hsa_circ_31593,CSCD:chr7:100023418-100024307,exoRBase:exo_circ_000009
chr7|101916114|101916225|+	Condition-independent	Human	hsa_circCUX1_001	hg38	chr7:101916114-101916225	chr7|101916114|101916225	+	111	NM_001202544	CUX1	ENSG00000257923	2	RPF,cORF,m6A	circBank:hsa_circCUX1_001,circBase:hsa_circ_0081606,CIRCpedia:HSA_CIRCpedia_56022,CSCD:chr7:101916114-101916225
chr7|103303841|103304490|+	Condition-independent	Human	hsa_circPMPCB_001	hg38	chr7:103303841-103304490	chr7|103303841|103304490	+	279	NM_004279	PMPCB	ENSG00000105819	1	RPF,cORF,m6A	circAtlas:hsa-PMPCB_0001,circBank:hsa_circPMPCB_004,circBase:hsa_circ_0008540,CIRCpedia:HSA_CIRCpedia_56099,circRNADb:hsa_circ_21954,CSCD:chr7:103303841-103304490,exoRBase:exo_circ_000742
chr7|103321931|103322794|-	Condition-independent	Human	hsa_circDNAJC2_001	hg38	chr7:103321931-103322794	chr7|103321931|103322794	-	364	NM_001362667	DNAJC2	ENSG00000105821	1	RPF,cORF,MS,m6A	circAtlas:hsa-DNAJC2_0003,circBank:hsa_circDNAJC2_002,circBase:hsa_circ_0081751,CIRCpedia:HSA_CIRCpedia_68335,CSCD:chr7:103321931-103322794,exoRBase:exo_circ_000152
chr7|105062163|105066807|+	Condition-independent	Human	hsa_circKMT2E_001	hg38	chr7:105062163-105066807	chr7|105062163|105066807	+	426	NM_018682	KMT2E	ENSG00000005483	1	RPF,cORF,m6A	circAtlas:hsa-KMT2E_0001,circBank:hsa_circMLL5_017,circBase:hsa_circ_0081813,CIRCpedia:HSA_CIRCpedia_56150,circRNADb:hsa_circ_17857,CSCD:chr7:105062163-105066807,exoRBase:exo_circ_017523
chr7|105472131|105506273|-	Condition-independent	Human	hsa_circPUS7_001	hg38	chr7:105472131-105506273	chr7|105472131|105506273	-	327	NM_001318163	PUS7	ENSG00000091127	1	RPF,cORF	circAtlas:hsa-PUS7_0009,circBank:hsa_circPUS7_011,circBase:hsa_circ_0081852,CIRCpedia:HSA_CIRCpedia_56198,circRNADb:hsa_circ_22566,CSCD:chr7:105472131-105506273,exoRBase:exo_circ_044535
chr7|127844323|127904819|+	Condition-independent	Human	hsa_circSND1_001	hg38	chr7:127844323-127904819	chr7|127844323|127904819	+	285	NM_014390	SND1	ENSG00000197157	1	RPF,cORF,MS	circAtlas:hsa-SND1_0003,circBank:hsa_circSND1_054,circBase:hsa_circ_0082150,CIRCpedia:HSA_CIRCpedia_56508,CSCD:chr7:127844323-127904819
chr7|129014978|129018157|-	Condition-independent	Human	hsa_circTNPO3_001	hg38	chr7:129014978-129018157	chr7|129014978|129018157	-	432	NR_034053	TNPO3	ENSG00000064419	1	RPF,cORF,m6A	circAtlas:hsa-TNPO3_0002,circBank:hsa_circTNPO3_005,circBase:hsa_circ_0001741,CIRCpedia:HSA_CIRCpedia_56602,circRNADb:hsa_circ_18615,CSCD:chr7:129014978-129018157,exoRBase:exo_circ_000254
chr7|129657342|129727365|+	Condition-independent	Human	hsa_circNRF1_001	hg38	chr7:129657342-129727365	chr7|129657342|129727365	+	954	NM_001293163	NRF1	ENSG00000106459	1	RPF,cORF,IRES	circAtlas:hsa-NRF1_0008,circBank:hsa_circNRF1_007,circBase:hsa_circ_0082307,CIRCpedia:HSA_CIRCpedia_56644,circRNADb:hsa_circ_04109,CSCD:chr7:129657342-129727365,exoRBase:exo_circ_047508
chr7|130120748|130122202|+	Condition-independent	Human	hsa_circKLHDC10_001	hg38	chr7:130120748-130122202	chr7|130120748|130122202	+	304	NM_014997	KLHDC10	ENSG00000128607	2	RPF,cORF,MS	circAtlas:hsa-KLHDC10_0008,circBank:hsa_circKLHDC10_012,circBase:hsa_circ_0002190,CIRCpedia:HSA_CIRCpedia_56682,circRNADb:hsa_circ_19324,CSCD:chr7:130120748-130122202,exoRBase:exo_circ_000166
chr7|138504289|138538803|+	Condition-independent	Human	hsa_circTRIM24_001	hg38	chr7:138504289-138538803	chr7|138504289|138538803	+	779	NM_003852	TRIM24	ENSG00000122779	1	RPF,cORF,MS,m6A	circAtlas:hsa-TRIM24_0001,circBank:hsa_circTRIM24_006,circBase:hsa_circ_0082574,CIRCpedia:HSA_CIRCpedia_56890,circRNADb:hsa_circ_01110,CSCD:chr7:138504289-138538803,exoRBase:exo_circ_017529
chr7|148846469|148847305|-	Condition-independent	Human	hsa_circEZH2_001	hg38	chr7:148846469-148847305	chr7|148846469|148847305	-	253	NM_004456	EZH2	ENSG00000106462	1	RPF,cORF,MS,m6A	circAtlas:hsa-EZH2_0001,circBank:hsa_circEZH2_005,circBase:hsa_circ_0006357,CIRCpedia:HSA_CIRCpedia_57174,circRNADb:hsa_circ_22432,CSCD:chr7:148846469-148847305,exoRBase:exo_circ_000658
chr7|152205105|152207428|-	Condition-independent	Human	hsa_circKMT2C_001	hg38	chr7:152205105-152207428	chr7|152205105|152207428	-	249	NM_170606	KMT2C	ENSG00000055609	1	RPF,cORF,MS,m6A	circAtlas:hsa-KMT2C_0041,circBank:hsa_circMLL3_097,circBase:hsa_circ_0083014,CIRCpedia:HSA_CIRCpedia_57269,circRNADb:hsa_circ_30832,CSCD:chr7:152205105-152207428
chr7|152238706|152250966|-	Condition-independent	Human	hsa_circKMT2C_002	hg38	chr7:152238706-152250966	chr7|152238706|152250966	-	1031	NM_170606	KMT2C	ENSG00000055609	1	RPF,cORF,m6A	circAtlas:hsa-KMT2C_0088,circBank:hsa_circMLL3_066,circBase:hsa_circ_0133715,CIRCpedia:HSA_CIRCpedia_57283,CSCD:chr7:152238706-152250966
chr7|152249875|152250966|-	Condition-independent	Human	hsa_circKMT2C_003	hg38	chr7:152249875-152250966	chr7|152249875|152250966	-	192	NM_170606	KMT2C	ENSG00000055609	1	RPF,cORF,MS	circAtlas:hsa-KMT2C_0087,circBank:hsa_circMLL3_065,circBase:hsa_circ_0005823,CIRCpedia:HSA_CIRCpedia_57286,circRNADb:hsa_circ_20263,CSCD:chr7:152249875-152250966,exoRBase:exo_circ_000286
chr7|152309965|152315338|-	Condition-independent	Human	hsa_circKMT2C_004	hg38	chr7:152309965-152315338	chr7|152309965|152315338	-	460	NM_170606	KMT2C	ENSG00000055609	1	RPF,cORF,m6A	circAtlas:hsa-KMT2C_0001,circBank:hsa_circMLL3_013,circBase:hsa_circ_0001769,CIRCpedia:HSA_CIRCpedia_57295,circRNADb:hsa_circ_32798,CSCD:chr7:152309965-152315338,exoRBase:exo_circ_000098
chr7|155665174|155680908|+	Condition-independent	Human	hsa_circRBM33_001	hg38	chr7:155665174-155680908	chr7|155665174|155680908	+	524	NM_053043	RBM33	ENSG00000184863	2	RPF,cORF,m6A	circAtlas:hsa-RBM33_0001,circBank:hsa_circRBM33_006,circBase:hsa_circ_0001771,CIRCpedia:HSA_CIRCpedia_57334,circRNADb:hsa_circ_27246,CSCD:chr7:155665174-155680908,exoRBase:exo_circ_000111
chr7|155672866|155680908|+	Condition-independent	Human	hsa_circRBM33_002	hg38	chr7:155672866-155680908	chr7|155672866|155680908	+	445	NM_053043	RBM33	ENSG00000184863	10	RPF,cORF,MS,m6A	circAtlas:hsa-RBM33_0009,circBank:hsa_circRBM33_012,circBase:hsa_circ_0001772,CIRCpedia:HSA_CIRCpedia_57339,circRNADb:hsa_circ_24570,CSCD:chr7:155672866-155680908,exoRBase:exo_circ_000066
chr7|155706859|155718443|+	Condition-independent	Human	hsa_circRBM33_003	hg38	chr7:155706859-155718443	chr7|155706859|155718443	+	521	NM_053043	RBM33	ENSG00000184863	2	RPF,cORF,m6A	circAtlas:hsa-RBM33_0002,circBank:hsa_circRBM33_027,circBase:hsa_circ_0002094,CIRCpedia:HSA_CIRCpedia_57345,circRNADb:hsa_circ_02010,CSCD:chr7:155706859-155718443,exoRBase:exo_circ_000982
chr7|157366501|157367483|+	Condition-independent	Human	hsa_circDNAJB6_001	hg38	chr7:157366501-157367483	chr7|157366501|157367483	+	171	NM_001363676	DNAJB6	ENSG00000105993	2	RPF,cORF	circAtlas:hsa-DNAJB6_0002,circBank:hsa_circDNAJB6_005,circBase:hsa_circ_0002451,CIRCpedia:HSA_CIRCpedia_57430,circRNADb:hsa_circ_23266,CSCD:chr7:157366501-157367483
chr7|158759485|158764853|-	Condition-independent	Human	hsa_circESYT2_001	hg38	chr7:158759485-158764853	chr7|158759485|158764853	-	495	NM_001367773	ESYT2	ENSG00000117868	1	RPF,cORF,m6A	circAtlas:hsa-ESYT2_0009,circBank:hsa_circESYT2_032,circBase:hsa_circ_0001776,CIRCpedia:HSA_CIRCpedia_57466,circRNADb:hsa_circ_25060,CSCD:chr7:158759485-158764853,exoRBase:exo_circ_000010
chr7|17868406|17875790|-	Condition-independent	Human	hsa_circSNX13_001	hg38	chr7:17868406-17875790	chr7|17868406|17875790	-	397	NM_001350868	SNX13	ENSG00000071189	1	RPF,cORF,MS,m6A	circAtlas:hsa-SNX13_0006,circBank:hsa_circSNX13_023,circBase:hsa_circ_0005519,CIRCpedia:HSA_CIRCpedia_57544,circRNADb:hsa_circ_09732,CSCD:chr7:17868406-17875790,exoRBase:exo_circ_000363
chr7|22960255|22991139|-	Condition-independent	Human	hsa_circFAM126A_001	hg38	chr7:22960255-22991139	chr7|22960255|22991139	-	1019	NM_032581	FAM126A	ENSG00000122591	1	RPF,cORF,MS,m6A	circAtlas:hsa-FAM126A_0001,circBank:hsa_circFAM126A_006,circBase:hsa_circ_0008951,CIRCpedia:HSA_CIRCpedia_57630,circRNADb:hsa_circ_06673,CSCD:chr7:22960255-22991139,exoRBase:exo_circ_000712
chr7|24623665|24668660|+	Condition-independent	Human	hsa_circMPP6_001	hg38	chr7:24623665-24668660	chr7|24623665|24668660	+	1116	NM_001303037	MPP6	ENSG00000105926	2	RPF,cORF	circAtlas:hsa-MPP6_0005,circBank:hsa_circMPP6_024,circBase:hsa_circ_0001686,CIRCpedia:HSA_CIRCpedia_57717,circRNADb:hsa_circ_18994,CSCD:chr7:24623665-24668660,exoRBase:exo_circ_005883
chr7|26684735|26690362|-	Condition-independent	Human	hsa_circSKAP2_001	hg38	chr7:26684735-26690362	chr7|26684735|26690362	-	191	NM_001303468	SKAP2	ENSG00000005020	1	RPF,cORF	circAtlas:hsa-SKAP2_0006,circBank:hsa_circSKAP2_004,circBase:hsa_circ_0079658,CIRCpedia:HSA_CIRCpedia_57764,circRNADb:hsa_circ_06900,CSCD:chr7:26684735-26690362,exoRBase:exo_circ_000766,TSCD:chr7:26684735-26690362
chr7|27629370|27649633|-	Condition-independent	Human	hsa_circHIBADH_001	hg38	chr7:27629370-27649633	chr7|27629370|27649633	-	393	NM_152740	HIBADH	ENSG00000106049	1	RPF,cORF	circAtlas:hsa-HIBADH_0001,circBank:hsa_circHIBADH_002,circBase:hsa_circ_0006773,CIRCpedia:HSA_CIRCpedia_57775,circRNADb:hsa_circ_04236,CSCD:chr7:27629370-27649633,exoRBase:exo_circ_001181
chr7|33021271|33024108|-	Condition-independent	Human	hsa_circNT5C3A_001	hg38	chr7:33021271-33024108	chr7|33021271|33024108	-	203	NM_001374339	NT5C3A	ENSG00000122643	1	RPF,cORF	circAtlas:hsa-NT5C3A_0010,circBank:hsa_circNT5C3_010,circBase:hsa_circ_0079800,CIRCpedia:HSA_CIRCpedia_57917,circRNADb:hsa_circ_30858,CSCD:chr7:33021271-33024108
chr7|33026816|33035988|-	Condition-independent	Human	hsa_circNT5C3A_002	hg38	chr7:33026816-33035988	chr7|33026816|33035988	-	235	NM_001356996	NT5C3A	ENSG00000122643	1	RPF,cORF	circAtlas:hsa-NT5C3A_0004,circBank:hsa_circNT5C3_001,circBase:hsa_circ_0079804,CIRCpedia:HSA_CIRCpedia_57921,circRNADb:hsa_circ_25192,CSCD:chr7:33026816-33035988
chr7|35667433|35673278|-	Condition-independent	Human	hsa_circHERPUD2_001	hg38	chr7:35667433-35673278	chr7|35667433|35673278	-	347	NM_022373	HERPUD2	ENSG00000122557	1	RPF,cORF,MS,m6A	circAtlas:hsa-HERPUD2_0003,circBank:hsa_circHERPUD2_005,circBase:hsa_circ_0001696,CIRCpedia:HSA_CIRCpedia_57969,circRNADb:hsa_circ_31198,CSCD:chr7:35667433-35673278,exoRBase:exo_circ_000300
chr7|39987598|39988258|+	Condition-independent	Human	hsa_circCDK13_001	hg38	chr7:39987598-39988258	chr7|39987598|39988258	+	660	NM_003718	CDK13	ENSG00000065883	4	RPF,cORF,m6A	circAtlas:hsa-CDK13_0005,circBank:hsa_circCDK13_005,circBase:hsa_circ_0079929,CIRCpedia:HSA_CIRCpedia_58024,circRNADb:hsa_circ_26832,CSCD:chr7:39987598-39988258,exoRBase:exo_circ_012327
chr7|39987598|40002031|+	Condition-independent	Human	hsa_circCDK13_002	hg38	chr7:39987598-40002031	chr7|39987598|40002031	+	1142	NM_003718	CDK13	ENSG00000065883	6	RPF,cORF,m6A	circAtlas:hsa-CDK13_0002,circBank:hsa_circCDK13_008,circBase:hsa_circ_0001699,CIRCpedia:HSA_CIRCpedia_58025,circRNADb:hsa_circ_24058,CSCD:chr7:39987598-40002031,exoRBase:exo_circ_005950
chr7|39997493|40002031|+	Condition-independent	Human	hsa_circCDK13_003	hg38	chr7:39997493-40002031	chr7|39997493|40002031	+	482	NM_003718	CDK13	ENSG00000065883	1	RPF,cORF,m6A	circAtlas:hsa-CDK13_0001,circBank:hsa_circCDK13_014,circBase:hsa_circ_0003951,CIRCpedia:HSA_CIRCpedia_58030,circRNADb:hsa_circ_11051,CSCD:chr7:39997493-40002031,exoRBase:exo_circ_012055
chr7|43639448|43640649|-	Condition-independent	Human	hsa_circCOA1_001	hg38	chr7:43639448-43640649	chr7|43639448|43640649	-	310	NR_047701	COA1	ENSG00000106603	1	RPF,cORF,MS,m6A	circAtlas:hsa-COA1_0003,circBank:hsa_circC7orf44_006,circBase:hsa_circ_0001700,CIRCpedia:HSA_CIRCpedia_58084,circRNADb:hsa_circ_16861,CSCD:chr7:43639448-43640649,exoRBase:exo_circ_012595
chr7|43965866|43973323|-	Condition-independent	Human	hsa_circPOLR2J4_001	hg38	chr7:43965866-43973323	chr7|43965866|43973323	-	533	NR_003655	POLR2J4	ENSG00000272655	2	RPF,cORF,MS,m6A	circAtlas:hsa-POLR2J4_0006,CIRCpedia:HSA_CIRCpedia_58092,circRNADb:hsa_circ_10938
chr7|44840898|44843354|-	Condition-independent	Human	hsa_circH2AZ2_001	hg38	chr7:44840898-44843354	chr7|44840898|44843354	-	192	NM_138635	H2AZ2	ENSG00000105968	1	RPF,cORF,m6A	circAtlas:hsa-H2AFV_0001,circBank:hsa_circH2AFV_004,circBase:hsa_circ_0008791,CIRCpedia:HSA_CIRCpedia_58145,circRNADb:hsa_circ_31126,CSCD:chr7:44840898-44843354
chr7|55982209|55983868|+	Condition-independent	Human	hsa_circNIPSNAP2_001	hg38	chr7:55982209-55983868	chr7|55982209|55983868	+	212	NM_001483	NIPSNAP2	ENSG00000146729	4	RPF,cORF,MS,m6A	circAtlas:hsa-GBAS_0020,circBank:hsa_circGBAS_010,circBase:hsa_circ_0001709,CIRCpedia:HSA_CIRCpedia_58309,circRNADb:hsa_circ_05348,CSCD:chr7:55982209-55983868,exoRBase:exo_circ_001182
chr7|65757982|65759271|+	Condition-independent	Human	hsa_circCCT6P1_001	hg38	chr7:65757982-65759271	chr7|65757982|65759271	+	334	NR_003110	CCT6P1	ENSG00000228409	1	RPF,cORF	circAtlas:hsa-CCT6P1_0003,CIRCpedia:HSA_CIRCpedia_58499,circRNADb:hsa_circ_16074
chr7|66286510|66286709|+	Condition-independent	Human	hsa_circTPST1_001	hg38	chr7:66286510-66286709	chr7|66286510|66286709	+	199	NM_003596	TPST1	ENSG00000169902	3	RPF,cORF	circAtlas:hsa-TPST1_0003,circBank:hsa_circTPST1_006,circBase:hsa_circ_0006365,CIRCpedia:HSA_CIRCpedia_58526,circRNADb:hsa_circ_15605,CSCD:chr7:66286510-66286709,exoRBase:exo_circ_017647
chr7|69899285|69899498|+	Condition-independent	Human	hsa_circAUTS2_001	hg38	chr7:69899285-69899498	chr7|69899285|69899498	+	213	NM_015570	AUTS2	ENSG00000158321	1	RPF,cORF	circAtlas:hsa-AUTS2_0003,circBank:hsa_circAUTS2_009,circBase:hsa_circ_0080414,CIRCpedia:HSA_CIRCpedia_58642,circRNADb:hsa_circ_23547,CSCD:chr7:69899285-69899498,exoRBase:exo_circ_011668
chr7|70762869|70771644|+	Condition-independent	Human	hsa_circAUTS2_002	hg38	chr7:70762869-70771644	chr7|70762869|70771644	+	1088	NM_015570	AUTS2	ENSG00000158321	1	RPF,cORF,m6A	circAtlas:hsa-AUTS2_0006,circBank:hsa_circAUTS2_033,circBase:hsa_circ_0080420,CIRCpedia:HSA_CIRCpedia_58646,circRNADb:hsa_circ_02133,CSCD:chr7:70762869-70771644,exoRBase:exo_circ_011682
chr7|73686635|73687095|+	Condition-independent	Human	hsa_circBUD23_001	hg38	chr7:73686635-73687095	chr7|73686635|73687095	+	276	NM_017528	BUD23	ENSG00000071462	1	RPF,cORF,m6A	circAtlas:hsa-WBSCR22_0001,circBank:hsa_circWBSCR22_003,circBase:hsa_circ_0005588,CIRCpedia:HSA_CIRCpedia_58740,circRNADb:hsa_circ_13584,CSCD:chr7:73686635-73687095,exoRBase:exo_circ_006885
chr7|74705163|74716950|+	Condition-independent	Human	hsa_circGTF2I_001	hg38	chr7:74705163-74716950	chr7|74705163|74716950	+	450	NM_001518	GTF2I	ENSG00000263001	1	RPF,cORF,MS	circAtlas:hsa-GTF2I_0019,CIRCpedia:HSA_CIRCpedia_58830
chr7|77585542|77600806|+	Condition-independent	Human	hsa_circPTPN12_001	hg38	chr7:77585542-77600806	chr7|77585542|77600806	+	314	NM_002835	PTPN12	ENSG00000127947	1	RPF,cORF,MS,m6A	circAtlas:hsa-PTPN12_0037,circBank:hsa_circPTPN12_022,circBase:hsa_circ_0003764,CIRCpedia:HSA_CIRCpedia_59025,circRNADb:hsa_circ_29620,CSCD:chr7:77585542-77600806,exoRBase:exo_circ_000067
chr7|99403397|99404953|-	Condition-independent	Human	hsa_circPDAP1_001	hg38	chr7:99403397-99404953	chr7|99403397|99404953	-	200	NM_014891	PDAP1	ENSG00000106244	1	RPF,cORF,m6A	circAtlas:hsa-PDAP1_0001,CIRCpedia:HSA_CIRCpedia_59496,circRNADb:hsa_circ_14167,CSCD:chr7:99403397-99404953
chr8|108449822|108450492|+	Condition-independent	Human	hsa_circEMC2_001	hg38	chr8:108449822-108450492	chr8|108449822|108450492	+	179	NM_001329494	EMC2	ENSG00000104412	1	RPF,cORF,m6A	circAtlas:hsa-EMC2_0004,circBank:hsa_circEMC2_001,circBase:hsa_circ_0135458,CIRCpedia:HSA_CIRCpedia_59812,CSCD:chr8:108449822-108450492,exoRBase:exo_circ_001074
chr8|108449822|108455930|+	Condition-independent	Human	hsa_circEMC2_002	hg38	chr8:108449822-108455930	chr8|108449822|108455930	+	323	NM_001329494	EMC2	ENSG00000104412	1	RPF,cORF,MS,m6A	circAtlas:hsa-EMC2_0003,circBank:hsa_circEMC2_002,circBase:hsa_circ_0135459,CIRCpedia:HSA_CIRCpedia_59813,CSCD:chr8:108449822-108455930,exoRBase:exo_circ_000549
chr8|123023712|123030716|-	Condition-independent	Human	hsa_circDERL1_001	hg38	chr8:123023712-123030716	chr8|123023712|123030716	-	204	NM_024295	DERL1	ENSG00000136986	1	RPF,cORF,MS	circAtlas:hsa-DERL1_0006,circBank:hsa_circDERL1_002,circBase:hsa_circ_0085434,CIRCpedia:HSA_CIRCpedia_59942,circRNADb:hsa_circ_04258
chr8|127890588|127890998|+	Condition-independent	Human	hsa_circPVT1_001	hg38	chr8:127890588-127890998	chr8|127890588|127890998	+	410	NR_003367	PVT1	ENSG00000249859	3	RPF,cORF,m6A	Circ2Disease:circPVT1,circAtlas:hsa-PVT1_0001,circBank:hsa_circTCONS_00015354_001,circBase:hsa_circ_0001821,CIRCpedia:HSA_CIRCpedia_60029,circRNADb:hsa_circ_16350,CSCD:chr8:127890588-127890998,exoRBase:exo_circ_029634
chr8|130152735|130169067|-	Condition-independent	Human	hsa_circASAP1_001	hg38	chr8:130152735-130169067	chr8|130152735|130169067	-	334	NM_001247996	ASAP1	ENSG00000153317	1	RPF,cORF,MS,m6A	Circ2Disease:hsa_circRNA_104689,circAtlas:hsa-ASAP1_0003,circBank:hsa_circASAP1_065,circBase:hsa_circ_0001824,CIRCpedia:HSA_CIRCpedia_60081,circRNADb:hsa_circ_04150,CSCD:chr8:130152735-130169067,exoRBase:exo_circ_001143
chr8|130152735|130180880|-	Condition-independent	Human	hsa_circASAP1_002	hg38	chr8:130152735-130180880	chr8|130152735|130180880	-	550	NM_001247996	ASAP1	ENSG00000153317	1	RPF,cORF,MS,m6A	circAtlas:hsa-ASAP1_0002,circBank:hsa_circASAP1_058,circBase:hsa_circ_0008934,CIRCpedia:HSA_CIRCpedia_60082,circRNADb:hsa_circ_09642,CSCD:chr8:130152735-130180880,exoRBase:exo_circ_000080
chr8|130214555|130358143|-	Condition-independent	Human	hsa_circASAP1_003	hg38	chr8:130214555-130358143	chr8|130214555|130358143	-	346	NM_001247996	ASAP1	ENSG00000153317	1	RPF,cORF,MS	circAtlas:hsa-ASAP1_0009,circBank:hsa_circASAP1_028,circBase:hsa_circ_0009126,CIRCpedia:HSA_CIRCpedia_60093,circRNADb:hsa_circ_19125,CSCD:chr8:130214555-130358143
chr8|130358016|130361771|-	Condition-independent	Human	hsa_circASAP1_004	hg38	chr8:130358016-130361771	chr8|130358016|130361771	-	229	NM_001247996	ASAP1	ENSG00000153317	2	RPF,cORF,MS,m6A	circAtlas:hsa-ASAP1_0077,circBank:hsa_circASAP1_014,circBase:hsa_circ_0085616,CIRCpedia:HSA_CIRCpedia_60099,circRNADb:hsa_circ_15414,CSCD:chr8:130358016-130361771,exoRBase:exo_circ_000581
chr8|140818276|140864399|-	Condition-independent	Human	hsa_circPTK2_003	hg38	chr8:140818276-140864399	chr8|140818276|140864399	-	505	NM_001352734	PTK2	ENSG00000169398	1	RPF,cORF	circAtlas:hsa-PTK2_0019,circBank:hsa_circPTK2_047,circBase:hsa_circ_0008345,CIRCpedia:HSA_CIRCpedia_60262,circRNADb:hsa_circ_04590,CSCD:chr8:140818276-140864399,exoRBase:exo_circ_000340
chr8|140818276|140890769|-	Condition-independent	Human	hsa_circPTK2_004	hg38	chr8:140818276-140890769	chr8|140818276|140890769	-	899	NM_001352734	PTK2	ENSG00000169398	1	RPF,cORF	circAtlas:hsa-PTK2_0017,circBank:hsa_circPTK2_024,circBase:hsa_circ_0005982,CIRCpedia:HSA_CIRCpedia_60264,circRNADb:hsa_circ_01018,CSCD:chr8:140818276-140890769,exoRBase:exo_circ_006301
chr8|140830471|140864399|-	Condition-independent	Human	hsa_circPTK2_005	hg38	chr8:140830471-140864399	chr8|140830471|140864399	-	286	NM_001352734	PTK2	ENSG00000169398	1	RPF,cORF	circAtlas:hsa-PTK2_0008,circBank:hsa_circPTK2_045,circBase:hsa_circ_0002908,CIRCpedia:HSA_CIRCpedia_60266,circRNADb:hsa_circ_02374,CSCD:chr8:140830471-140864399,exoRBase:exo_circ_002732
chr8|141160631|141163429|+	Condition-independent	Human	hsa_circDENND3_001	hg38	chr8:141160631-141163429	chr8|141160631|141163429	+	253	NM_014957	DENND3	ENSG00000105339	1	RPF,cORF,m6A	circAtlas:hsa-DENND3_0003,circBank:hsa_circDENND3_022,circBase:hsa_circ_0135939,CIRCpedia:HSA_CIRCpedia_60305,circRNADb:hsa_circ_24776,CSCD:chr8:141160631-141163429,exoRBase:exo_circ_005933
chr8|141253988|141254629|-	Condition-independent	Human	hsa_circSLC45A4_001	hg38	chr8:141253988-141254629	chr8|141253988|141254629	-	641	NM_001286646	SLC45A4	ENSG00000022567	2	RPF,cORF,m6A	circAtlas:hsa-SLC45A4_0002,circBank:hsa_circTCONS_00015535_001,circBase:hsa_circ_0001829,CIRCpedia:HSA_CIRCpedia_342085,exoRBase:exo_circ_000167
chr8|15623079|15673836|+	Condition-independent	Human	hsa_circTUSC3_002	hg38	chr8:15623079-15673836	chr8|15623079|15673836	+	660	NM_006765	TUSC3	ENSG00000104723	1	RPF,cORF	circAtlas:hsa-TUSC3_0002,circBank:hsa_circTUSC3_004,circBase:hsa_circ_0083390,CIRCpedia:HSA_CIRCpedia_60421,circRNADb:hsa_circ_32336,CSCD:chr8:15623079-15673836
chr8|17268257|17286427|+	Condition-independent	Human	hsa_circVPS37A_001	hg38	chr8:17268257-17286427	chr8|17268257|17286427	+	834	NM_001363167	VPS37A	ENSG00000155975	1	RPF,cORF	circAtlas:hsa-VPS37A_0019,circBank:hsa_circVPS37A_006,circBase:hsa_circ_0008555,CIRCpedia:HSA_CIRCpedia_60444,circRNADb:hsa_circ_30380,CSCD:chr8:17268257-17286427
chr8|18011236|18011827|+	Condition-independent	Human	hsa_circPCM1_001	hg38	chr8:18011236-18011827	chr8|18011236|18011827	+	291	NM_001352647	PCM1	ENSG00000078674	2	RPF,cORF,MS,m6A	circAtlas:hsa-PCM1_0058,circBank:hsa_circPCM1_052,circBase:hsa_circ_0083465,CIRCpedia:HSA_CIRCpedia_60497,circRNADb:hsa_circ_16767,CSCD:chr8:18011236-18011827,exoRBase:exo_circ_000182
chr8|18799294|18804898|-	Condition-independent	Human	hsa_circPSD3_002	hg38	chr8:18799294-18804898	chr8|18799294|18804898	-	448	NM_206909	PSD3	ENSG00000156011	1	RPF,cORF,MS,m6A	Circ2Disease:hsa_circRNA_104566,circAtlas:hsa-PSD3_0018,circBank:hsa_circPSD3_017,circBase:hsa_circ_0004458,CIRCpedia:HSA_CIRCpedia_60521,circRNADb:hsa_circ_02851,CSCD:chr8:18799294-18804898,exoRBase:exo_circ_001096
chr8|30607056|30614715|-	Condition-independent	Human	hsa_circGTF2E2_001	hg38	chr8:30607056-30614715	chr8|30607056|30614715	-	385	NM_001348353	GTF2E2	ENSG00000197265	2	RPF,cORF,m6A	circAtlas:hsa-GTF2E2_0002,circBank:hsa_circGTF2E2_004,circBase:hsa_circ_0136317,CIRCpedia:HSA_CIRCpedia_60833,circRNADb:hsa_circ_32179,CSCD:chr8:30607056-30614715,exoRBase:exo_circ_035584
chr8|38114191|38119363|+	Condition-independent	Human	hsa_circASH2L_001	hg38	chr8:38114191-38119363	chr8|38114191|38119363	+	362	NM_001105214	ASH2L	ENSG00000129691	1	RPF,cORF,MS,m6A	circAtlas:hsa-ASH2L_0010,circBank:hsa_circASH2L_015,circBase:hsa_circ_0001790,CIRCpedia:HSA_CIRCpedia_60944,circRNADb:hsa_circ_26279,CSCD:chr8:38114191-38119363
chr8|42906172|42943445|+	Condition-independent	Human	hsa_circHOOK3_001	hg38	chr8:42906172-42943445	chr8|42906172|42943445	+	343	NM_032410	HOOK3	ENSG00000168172	1	RPF,cORF	circAtlas:hsa-HOOK3_0003,circBank:hsa_circHOOK3_003,circBase:hsa_circ_0084143,CIRCpedia:HSA_CIRCpedia_61143,circRNADb:hsa_circ_25385,CSCD:chr8:42906172-42943445,exoRBase:exo_circ_006007
chr8|47396375|47407961|+	Condition-independent	Human	hsa_circSPIDR_001	hg38	chr8:47396375-47407961	chr8|47396375|47407961	+	352	NM_001352932	SPIDR	ENSG00000164808	1	RPF,cORF,m6A	circAtlas:hsa-SPIDR_0004,CIRCpedia:HSA_CIRCpedia_61202,CSCD:chr8:47396375-47407961,exoRBase:exo_circ_000011
chr8|47953619|47957431|-	Condition-independent	Human	hsa_circPRKDC_001	hg38	chr8:47953619-47957431	chr8|47953619|47957431	-	567	NM_006904	PRKDC	ENSG00000253729	1	RPF,cORF	circAtlas:hsa-PRKDC_0001,circBank:hsa_circPRKDC_010,circBase:hsa_circ_0084464,CIRCpedia:HSA_CIRCpedia_61311,CSCD:chr8:47953619-47957431,exoRBase:exo_circ_006334
chr8|51831443|51861246|-	Condition-independent	Human	hsa_circPCMTD1_001	hg38	chr8:51831443-51861246	chr8|51831443|51861246	-	993	NM_001363193	PCMTD1	ENSG00000168300	1	RPF,cORF	circAtlas:hsa-PCMTD1_0004,circBank:hsa_circPCMTD1_009,circBase:hsa_circ_0136720,CIRCpedia:HSA_CIRCpedia_61335,circRNADb:hsa_circ_17539,CSCD:chr8:51831443-51861246,exoRBase:exo_circ_000746
chr8|51860844|51861246|-	Condition-independent	Human	hsa_circPCMTD1_002	hg38	chr8:51860844-51861246	chr8|51860844|51861246	-	402	NM_001363193	PCMTD1	ENSG00000168300	1	RPF,cORF,MS,m6A	circAtlas:hsa-PCMTD1_0002,circBank:hsa_circPCMTD1_004,circBase:hsa_circ_0001801,CIRCpedia:HSA_CIRCpedia_61337,circRNADb:hsa_circ_02918,CSCD:chr8:51860844-51861246
chr8|53999944|54010492|-	Condition-independent	Human	hsa_circTCEA1_001	hg38	chr8:53999944-54010492	chr8|53999944|54010492	-	169	NM_006756	TCEA1	ENSG00000187735	1	RPF,cORF,MS	circBank:hsa_circTCEA1_001,circBase:hsa_circ_0003053,CIRCpedia:HSA_CIRCpedia_61367,circRNADb:hsa_circ_26459,CSCD:chr8:53999944-54010492
chr8|60572045|60591969|+	Condition-independent	Human	hsa_circRAB2A_001	hg38	chr8:60572045-60591969	chr8|60572045|60591969	+	356	NM_001242644	RAB2A	ENSG00000104388	1	RPF,cORF	circAtlas:hsa-RAB2A_0001,circBank:hsa_circRAB2A_005,circBase:hsa_circ_0007581,CIRCpedia:HSA_CIRCpedia_61407,circRNADb:hsa_circ_09813,CSCD:chr8:60572045-60591969,exoRBase:exo_circ_001183
chr8|61618977|61653660|-	Condition-independent	Human	hsa_circASPH_001	hg38	chr8:61618977-61653660	chr8|61618977|61653660	-	654	NM_001164750	ASPH	ENSG00000198363	1	RPF,cORF,m6A	circAtlas:hsa-AC090094_0007,circBank:hsa_circASPH_017,circBase:hsa_circ_0084606,CIRCpedia:HSA_CIRCpedia_61434,circRNADb:hsa_circ_26342,CSCD:chr8:61618977-61653660
chr8|61680967|61684188|-	Condition-dependent	Human	hsa_circASPH_002	hg38	chr8:61680967-61684188	chr8|61680967|61684188	-	264	NM_001164753	ASPH	ENSG00000198363	7	RPF,cORF	CIRI2,CIRCexplorer2
chr8|70159504|70162854|-	Condition-independent	Human	hsa_circNCOA2_001	hg38	chr8:70159504-70162854	chr8|70159504|70162854	-	292	NM_001321713	NCOA2	ENSG00000140396	1	RPF,cORF	circAtlas:hsa-NCOA2_0026,circBank:hsa_circNCOA2_013,circBase:hsa_circ_0001810,CIRCpedia:HSA_CIRCpedia_61630,circRNADb:hsa_circ_24170,CSCD:chr8:70159504-70162854,exoRBase:exo_circ_000153
chr8|86368938|86381629|+	Condition-independent	Human	hsa_circWWP1_001	hg38	chr8:86368938-86381629	chr8|86368938|86381629	+	448	NM_007013	WWP1	ENSG00000123124	1	RPF,cORF,MS,m6A	circAtlas:hsa-WWP1_0013,circBank:hsa_circWWP1_002,circBase:hsa_circ_0137216,CIRCpedia:HSA_CIRCpedia_61711,circRNADb:hsa_circ_14862,CSCD:chr8:86368938-86381629
chr8|94537102|94538346|-	Condition-independent	Human	hsa_circVIRMA_001	hg38	chr8:94537102-94538346	chr8|94537102|94538346	-	136	NM_183009	VIRMA	ENSG00000164944	1	RPF,cORF	circAtlas:hsa-KIAA1429_0032,circBank:hsa_circKIAA1429_013,circBase:hsa_circ_0006896,CIRCpedia:HSA_CIRCpedia_61829,circRNADb:hsa_circ_30498,CSCD:chr8:94537102-94538346,exoRBase:exo_circ_025870
chr8|96306443|96331095|+	Condition-independent	Human	hsa_circPTDSS1_001	hg38	chr8:96306443-96331095	chr8|96306443|96331095	+	418	NM_001290225	PTDSS1	ENSG00000156471	1	RPF,cORF,m6A	circAtlas:hsa-PTDSS1_0006,circBank:hsa_circPTDSS1_020,circBase:hsa_circ_0008303,CIRCpedia:HSA_CIRCpedia_61908,circRNADb:hsa_circ_03925,CSCD:chr8:96306443-96331095,exoRBase:exo_circ_012458
chr8|97805352|97825153|+	Condition-independent	Human	hsa_circLAPTM4B_001	hg38	chr8:97805352-97825153	chr8|97805352|97825153	+	504	NM_018407	LAPTM4B	ENSG00000104341	2	RPF,cORF,MS,m6A	circAtlas:hsa-LAPTM4B_0001,circBank:hsa_circLAPTM4B_005,circBase:hsa_circ_0003214,CIRCpedia:HSA_CIRCpedia_61928,circRNADb:hsa_circ_21808,CSCD:chr8:97805352-97825153,exoRBase:exo_circ_030249
chr8|98706466|98707311|-	Condition-independent	Human	hsa_circSTK3_001	hg38	chr8:98706466-98707311	chr8|98706466|98707311	-	333	NM_001256312	STK3	ENSG00000104375	2	RPF,cORF,m6A	circAtlas:hsa-STK3_0001,circBank:hsa_circSTK3_015,circBase:hsa_circ_0004592,CIRCpedia:HSA_CIRCpedia_61953,circRNADb:hsa_circ_18793,CSCD:chr8:98706466-98707311,exoRBase:exo_circ_000216
chr9|100104497|100126549|+	Condition-independent	Human	hsa_circINVS_001	hg38	chr9:100104497-100126549	chr9|100104497|100126549	+	297	NM_014425	INVS	ENSG00000119509	1	RPF,cORF,m6A	circAtlas:hsa-INVS_0009,circBank:hsa_circINVS_002,circBase:hsa_circ_0087754,CIRCpedia:HSA_CIRCpedia_62033,circRNADb:hsa_circ_25861,CSCD:chr9:100104497-100126549,exoRBase:exo_circ_023763
chr9|107300140|107306647|+	Condition-independent	Human	hsa_circRAD23B_001	hg38	chr9:107300140-107306647	chr9|107300140|107306647	+	431	NM_002874	RAD23B	ENSG00000119318	1	RPF,cORF,m6A	circAtlas:hsa-RAD23B_0003,circBank:hsa_circRAD23B_005,circBase:hsa_circ_0087855,CIRCpedia:HSA_CIRCpedia_62129,circRNADb:hsa_circ_19251,CSCD:chr9:107300140-107306647,exoRBase:exo_circ_011804
chr9|107300140|107325004|+	Condition-independent	Human	hsa_circRAD23B_002	hg38	chr9:107300140-107325004	chr9|107300140|107325004	+	1050	NM_002874	RAD23B	ENSG00000119318	1	RPF,cORF,m6A	circAtlas:hsa-RAD23B_0002,circBank:hsa_circRAD23B_009,circBase:hsa_circ_0007271,CIRCpedia:HSA_CIRCpedia_62132,circRNADb:hsa_circ_21877,CSCD:chr9:107300140-107325004,exoRBase:exo_circ_017776
chr9|109050282|109050692|-	Condition-independent	Human	hsa_circTMEM245_001	hg38	chr9:109050282-109050692	chr9|109050282|109050692	-	269	NM_032012	TMEM245	ENSG00000106771	1	RPF,cORF,MS	circAtlas:hsa-TMEM245_0013,circBank:hsa_circC9orf5_067,circBase:hsa_circ_0087905,CIRCpedia:HSA_CIRCpedia_62163,circRNADb:hsa_circ_18394,CSCD:chr9:109050282-109050692,exoRBase:exo_circ_006008
chr9|109106507|109108570|-	Condition-independent	Human	hsa_circTMEM245_002	hg38	chr9:109106507-109108570	chr9|109106507|109108570	-	220	NM_032012	TMEM245	ENSG00000106771	7	RPF,cORF	circAtlas:hsa-TMEM245_0014,circBank:hsa_circC9orf5_005,circBase:hsa_circ_0087938,CIRCpedia:HSA_CIRCpedia_62196,circRNADb:hsa_circ_02259,CSCD:chr9:109106507-109108570,exoRBase:exo_circ_018324
chr9|111386376|111391824|-	Condition-independent	Human	hsa_circECPAS_001	hg38	chr9:111386376-111391824	chr9|111386376|111391824	-	435	NM_001364930	ECPAS	ENSG00000136813	2	RPF,cORF,m6A	circAtlas:hsa-KIAA0368_0046,circBank:hsa_circKIAA0368_054,circBase:hsa_circ_0001882,CIRCpedia:HSA_CIRCpedia_62244,circRNADb:hsa_circ_11666,CSCD:chr9:111386376-111391824,exoRBase:exo_circ_001784
chr9|112098469|112102285|-	Condition-independent	Human	hsa_circSUSD1_001	hg38	chr9:112098469-112102285	chr9|112098469|112102285	-	303	NM_001282643	SUSD1	ENSG00000106868	1	RPF,cORF	circAtlas:hsa-SUSD1_0020,circBank:hsa_circSUSD1_032,circBase:hsa_circ_0088045,CIRCpedia:HSA_CIRCpedia_62312,CSCD:chr9:112098469-112102285,exoRBase:exo_circ_017892
chr9|112250928|112297916|-	Condition-independent	Human	hsa_circPTBP3_001	hg38	chr9:112250928-112297916	chr9|112250928|112297916	-	853	NM_001244896	PTBP3	ENSG00000119314	2	RPF,cORF,IRES	circAtlas:hsa-PTBP3_0002,circBank:hsa_circPTBP3_014,circBase:hsa_circ_0003458,CIRCpedia:HSA_CIRCpedia_62339,circRNADb:hsa_circ_26179,CSCD:chr9:112250928-112297916,exoRBase:exo_circ_035591
chr9|112574056|112575251|+	Condition-independent	Human	hsa_circKIAA1958_001	hg38	chr9:112574056-112575251	chr9|112574056|112575251	+	1195	NM_001287036	KIAA1958	ENSG00000165185	2	RPF,cORF,m6A	circAtlas:hsa-KIAA1958_0001,circBank:hsa_circKIAA1958_002,circBase:hsa_circ_0002925,CIRCpedia:HSA_CIRCpedia_62364,circRNADb:hsa_circ_16472,CSCD:chr9:112574056-112575251,exoRBase:exo_circ_030626
chr9|122865348|122897576|-	Condition-independent	Human	hsa_circRC3H2_001	hg38	chr9:122865348-122897576	chr9|122865348|122897576	-	720	NM_001354478	RC3H2	ENSG00000056586	1	RPF,cORF	circAtlas:hsa-RC3H2_0010,circBank:hsa_circRC3H2_009,circBase:hsa_circ_0088387,CIRCpedia:HSA_CIRCpedia_62610,CSCD:chr9:122865348-122897576
chr9|123757702|123879021|-	Condition-independent	Human	hsa_circDENND1A_001	hg38	chr9:123757702-123879021	chr9|123757702|123879021	-	477	NM_001352967	DENND1A	ENSG00000119522	1	RPF,cORF	circAtlas:hsa-DENND1A_0004,circBank:hsa_circDENND1A_008,circBase:hsa_circ_0002544,CIRCpedia:HSA_CIRCpedia_62709,circRNADb:hsa_circ_07610,CSCD:chr9:123757702-123879021
chr9|125337017|125337591|+	Condition-independent	Human	hsa_circGAPVD1_002	hg38	chr9:125337017-125337591	chr9|125337017|125337591	+	449	NM_001354297	GAPVD1	ENSG00000165219	2	RPF,cORF,m6A	circAtlas:hsa-GAPVD1_0019,circBank:hsa_circGAPVD1_035,circBase:hsa_circ_0003270,CIRCpedia:HSA_CIRCpedia_62818,circRNADb:hsa_circ_23461,CSCD:chr9:125337017-125337591,exoRBase:exo_circ_006036
chr9|125657650|125672643|-	Condition-independent	Human	hsa_circMAPKAP1_001	hg38	chr9:125657650-125672643	chr9|125657650|125672643	-	567	NM_024117	MAPKAP1	ENSG00000119487	3	RPF,cORF,m6A	circAtlas:hsa-MAPKAP1_0001,circBank:hsa_circMAPKAP1_004,circBase:hsa_circ_0001890,CIRCpedia:HSA_CIRCpedia_62842,circRNADb:hsa_circ_29649,CSCD:chr9:125657650-125672643,exoRBase:exo_circ_000551
chr9|131436619|131439061|+	Condition-independent	Human	hsa_circPRRC2B_001	hg38	chr9:131436619-131439061	chr9|131436619|131439061	+	176	NM_013318	PRRC2B	ENSG00000130723	1	RPF,cORF,m6A	circAtlas:hsa-PRRC2B_0021,circBank:hsa_circPRRC2B_019,circBase:hsa_circ_0005871,CIRCpedia:HSA_CIRCpedia_63236,circRNADb:hsa_circ_05158,CSCD:chr9:131436619-131439061,exoRBase:exo_circ_005835
chr9|133412298|133412921|-	Condition-independent	Human	hsa_circREXO4_001	hg38	chr9:133412298-133412921	chr9|133412298|133412921	-	623	NM_001279350	REXO4	ENSG00000148300	1	RPF,cORF	circAtlas:hsa-REXO4_0001,circBank:hsa_circREXO4_003,circBase:hsa_circ_0089371,CIRCpedia:HSA_CIRCpedia_63343,circRNADb:hsa_circ_05894,CSCD:chr9:133412298-133412921,exoRBase:exo_circ_013219
chr9|134139819|134148343|+	Condition-independent	Human	hsa_circWDR5_001	hg38	chr9:134139819-134148343	chr9|134139819|134148343	+	642	NM_017588	WDR5	ENSG00000196363	1	RPF,cORF,MS,m6A	circAtlas:hsa-WDR5_0008,CIRCpedia:HSA_CIRCpedia_63363,CSCD:chr9:134139819-134148343
chr9|134690911|134701333|+	Condition-independent	Human	hsa_circCOL5A1_001	hg38	chr9:134690911-134701333	chr9|134690911|134701333	+	545	NM_000093	COL5A1	ENSG00000130635	2	RPF,cORF,MS,m6A	circAtlas:hsa-COL5A1_0001,circBank:hsa_circCOL5A1_003,circBase:hsa_circ_0007482,CIRCpedia:HSA_CIRCpedia_63375,circRNADb:hsa_circ_04660,CSCD:chr9:134690911-134701333,exoRBase:exo_circ_028110
chr9|135850136|135883078|-	Condition-independent	Human	hsa_circCAMSAP1_001	hg38	chr9:135850136-135883078	chr9|135850136|135883078	-	885	NM_015447	CAMSAP1	ENSG00000130559	3	RPF,cORF,MS,m6A	circAtlas:hsa-CAMSAP1_0005,circBank:hsa_circCAMSAP1_010,circBase:hsa_circ_0004338,CIRCpedia:HSA_CIRCpedia_63393,circRNADb:hsa_circ_12816,CSCD:chr9:135850136-135883078,exoRBase:exo_circ_007622
chr9|135881632|135883078|-	Condition-independent	Human	hsa_circCAMSAP1_002	hg38	chr9:135881632-135883078	chr9|135881632|135883078	-	425	NM_015447	CAMSAP1	ENSG00000130559	4	RPF,cORF,MS,m6A	circAtlas:hsa-CAMSAP1_0001,circBank:hsa_circCAMSAP1_006,circBase:hsa_circ_0001900,CIRCpedia:HSA_CIRCpedia_63397,circRNADb:hsa_circ_09826,CSCD:chr9:135881632-135883078,exoRBase:exo_circ_011791
chr9|137811460|137818138|+	Condition-independent	Human	hsa_circEHMT1_001	hg38	chr9:137811460-137818138	chr9|137811460|137818138	+	828	NM_001354263	EHMT1	ENSG00000181090	1	RPF,cORF,m6A	circAtlas:hsa-EHMT1_0001,circBank:hsa_circEHMT1_069,circBase:hsa_circ_0001906,CIRCpedia:HSA_CIRCpedia_63548,circRNADb:hsa_circ_22779,CSCD:chr9:137811460-137818138,exoRBase:exo_circ_012969
chr9|14146688|14179780|-	Condition-independent	Human	hsa_circNFIB_001	hg38	chr9:14146688-14179780	chr9|14146688|14179780	-	363	NM_001369479	NFIB	ENSG00000147862	2	RPF,cORF,m6A	circAtlas:hsa-NFIB_0001,circBank:hsa_circNFIB_011,circBase:hsa_circ_0086376,CIRCpedia:HSA_CIRCpedia_63571,circRNADb:hsa_circ_01136,CSCD:chr9:14146688-14179780,exoRBase:exo_circ_007052
chr9|33351559|33352719|+	Condition-independent	Human	hsa_circNFX1_001	hg38	chr9:33351559-33352719	chr9|33351559|33352719	+	305	NM_002504	NFX1	ENSG00000086102	1	RPF,cORF,MS	circAtlas:hsa-NFX1_0002,circBank:hsa_circNFX1_029,circBase:hsa_circ_0005405,CIRCpedia:HSA_CIRCpedia_63881,circRNADb:hsa_circ_16108,CSCD:chr9:33351559-33352719,exoRBase:exo_circ_000886
chr9|33960825|33963791|-	Condition-independent	Human	hsa_circUBAP2_001	hg38	chr9:33960825-33963791	chr9|33960825|33963791	-	119	NM_018449	UBAP2	ENSG00000137073	6	RPF,cORF	circAtlas:hsa-UBAP2_0076,circBank:hsa_circUBAP2_054,circBase:hsa_circ_0001849,CIRCpedia:HSA_CIRCpedia_63938,circRNADb:hsa_circ_21097,CSCD:chr9:33960825-33963791
chr9|33960825|33973237|-	Condition-independent	Human	hsa_circUBAP2_002	hg38	chr9:33960825-33973237	chr9|33960825|33973237	-	278	NM_018449	UBAP2	ENSG00000137073	4	RPF,cORF,MS,m6A	circAtlas:hsa-UBAP2_0001,circBank:hsa_circUBAP2_044,circBase:hsa_circ_0001850,CIRCpedia:HSA_CIRCpedia_63939,circRNADb:hsa_circ_17080,CSCD:chr9:33960825-33973237
chr9|33971650|33973237|-	Condition-independent	Human	hsa_circUBAP2_004	hg38	chr9:33971650-33973237	chr9|33971650|33973237	-	159	NM_018449	UBAP2	ENSG00000137073	7	RPF,cORF,MS,m6A	circAtlas:hsa-UBAP2_0013,circBank:hsa_circUBAP2_042,circBase:hsa_circ_0001851,CIRCpedia:HSA_CIRCpedia_63943,circRNADb:hsa_circ_17341,CSCD:chr9:33971650-33973237,exoRBase:exo_circ_001588
chr9|33986759|34017189|-	Condition-independent	Human	hsa_circUBAP2_005	hg38	chr9:33986759-34017189	chr9|33986759|34017189	-	561	NM_018449	UBAP2	ENSG00000137073	1	RPF,cORF,MS,m6A	circAtlas:hsa-UBAP2_0005,circBank:hsa_circUBAP2_008,circBase:hsa_circ_0086735,CIRCpedia:HSA_CIRCpedia_63948,circRNADb:hsa_circ_04513,CSCD:chr9:33986759-34017189,exoRBase:exo_circ_000218
chr9|36597221|36607673|+	Condition-independent	Human	hsa_circMELK_001	hg38	chr9:36597221-36607673	chr9|36597221|36607673	+	261	NM_001256689	MELK	ENSG00000165304	1	RPF,cORF,MS	circAtlas:hsa-MELK_0012,circBank:hsa_circMELK_007,circBase:hsa_circ_0005099,CIRCpedia:HSA_CIRCpedia_64095,circRNADb:hsa_circ_31343,CSCD:chr9:36597221-36607673,exoRBase:exo_circ_044957
chr9|37424844|37426654|+	Condition-independent	Human	hsa_circGRHPR_001	hg38	chr9:37424844-37426654	chr9|37424844|37426654	+	321	NM_012203	GRHPR	ENSG00000137106	2	RPF,cORF,m6A	circAtlas:hsa-GRHPR_0002,circBank:hsa_circGRHPR_002,circBase:hsa_circ_0001861,CIRCpedia:HSA_CIRCpedia_64127,circRNADb:hsa_circ_03935,CSCD:chr9:37424844-37426654,exoRBase:exo_circ_000413
chr9|71866798|71875083|-	Condition-independent	Human	hsa_circABHD17B_001	hg38	chr9:71866798-71875083	chr9|71866798|71875083	-	858	NM_016014	ABHD17B	ENSG00000107362	1	RPF,cORF,m6A	circAtlas:hsa-ABHD17B_0001,circBank:hsa_circFAM108B1_003,circBase:hsa_circ_0006383,CIRCpedia:HSA_CIRCpedia_64401,circRNADb:hsa_circ_00209,CSCD:chr9:71866798-71875083,exoRBase:exo_circ_023691
chr9|72202570|72213991|+	Condition-independent	Human	hsa_circGDA_001	hg38	chr9:72202570-72213991	chr9|72202570|72213991	+	366	NR_147240	GDA	ENSG00000119125	1	RPF,cORF,MS	Circ2Disease:hsa_circ_0138960,circAtlas:hsa-GDA_0001,circBank:hsa_circGDA_003,circBase:hsa_circ_0138960,CIRCpedia:HSA_CIRCpedia_64408,CSCD:chr9:72202570-72213991,TSCD:chr9:72202570-72213991
chr9|72223119|72231181|+	Condition-independent	Human	hsa_circGDA_002	hg38	chr9:72223119-72231181	chr9|72223119|72231181	+	382	NR_147240	GDA	ENSG00000119125	1	RPF,cORF,MS	circAtlas:hsa-GDA_0004,circBank:hsa_circGDA_008,circBase:hsa_circ_0087200,CIRCpedia:HSA_CIRCpedia_64415,CSCD:chr9:72223119-72231181,TSCD:chr9:72223119-72231181
chr9|77214328|77227485|+	Condition-independent	Human	hsa_circVPS13A_001	hg38	chr9:77214328-77227485	chr9|77214328|77227485	+	756	NM_033305	VPS13A	ENSG00000197969	1	RPF,cORF,m6A	circAtlas:hsa-VPS13A_0023,circBank:hsa_circVPS13A_009,circBase:hsa_circ_0087243,CIRCpedia:HSA_CIRCpedia_64445,circRNADb:hsa_circ_02350,CSCD:chr9:77214328-77227485,exoRBase:exo_circ_001660
chr9|77381975|77407607|+	Condition-independent	Human	hsa_circVPS13A_002	hg38	chr9:77381975-77407607	chr9|77381975|77407607	+	397	NM_033305	VPS13A	ENSG00000197969	1	RPF,cORF,MS,m6A	circAtlas:hsa-VPS13A_0049,circBank:hsa_circVPS13A_043,circBase:hsa_circ_0008075,CIRCpedia:HSA_CIRCpedia_64469,circRNADb:hsa_circ_13935,CSCD:chr9:77381975-77407607
chr9|83677726|83678599|-	Condition-independent	Human	hsa_circUBQLN1_001	hg38	chr9:83677726-83678599	chr9|83677726|83678599	-	394	NM_053067	UBQLN1	ENSG00000135018	4	RPF,cORF,m6A	circAtlas:hsa-UBQLN1_0011,circBank:hsa_circUBQLN1_018,circBase:hsa_circ_0001865,CIRCpedia:HSA_CIRCpedia_64528,circRNADb:hsa_circ_00941,CSCD:chr9:83677726-83678599,exoRBase:exo_circ_000415
chr9|83678440|83686155|-	Condition-independent	Human	hsa_circUBQLN1_002	hg38	chr9:83678440-83686155	chr9|83678440|83686155	-	690	NM_053067	UBQLN1	ENSG00000135018	1	RPF,cORF,m6A	circAtlas:hsa-UBQLN1_0006,circBank:hsa_circUBQLN1_004,circBase:hsa_circ_0087357,CIRCpedia:HSA_CIRCpedia_64534,circRNADb:hsa_circ_04451,CSCD:chr9:83678440-83686155,exoRBase:exo_circ_000303
chr9|88426381|88426591|+	Condition-independent	Human	hsa_circSPIN1_001	hg38	chr9:88426381-88426591	chr9|88426381|88426591	+	210	NM_006717	SPIN1	ENSG00000106723	1	RPF,cORF	circAtlas:hsa-SPIN1_0001,circBank:hsa_circSPIN1_015,circBase:hsa_circ_0087429,CIRCpedia:HSA_CIRCpedia_64637,CSCD:chr9:88426381-88426591,exoRBase:exo_circ_041640
chr9|92256679|92269983|-	Condition-independent	Human	hsa_circIARS1_001	hg38	chr9:92256679-92269983	chr9|92256679|92269983	-	932	NM_001374300	IARS1	ENSG00000196305	5	RPF,cORF,MS,m6A	circAtlas:hsa-IARS_0007,circBank:hsa_circIARS_023,circBase:hsa_circ_0006702,CIRCpedia:HSA_CIRCpedia_64686,circRNADb:hsa_circ_25153,CSCD:chr9:92256679-92269983,exoRBase:exo_circ_033817
chr9|92268173|92269983|-	Condition-independent	Human	hsa_circIARS1_002	hg38	chr9:92268173-92269983	chr9|92268173|92269983	-	226	NM_001374300	IARS1	ENSG00000196305	1	RPF,cORF,MS,m6A	circAtlas:hsa-IARS_0009,circBank:hsa_circIARS_020,circBase:hsa_circ_0008367,CIRCpedia:HSA_CIRCpedia_64694,circRNADb:hsa_circ_31809,CSCD:chr9:92268173-92269983,exoRBase:exo_circ_020990
chr9|93471140|93476338|+	Condition-independent	Human	hsa_circFAM120A_001	hg38	chr9:93471140-93476338	chr9|93471140|93476338	+	330	NM_001286722	FAM120A	ENSG00000048828	1	RPF,cORF,m6A	circAtlas:hsa-FAM120A_0002,circBank:hsa_circFAM120A_005,circBase:hsa_circ_0008193,CIRCpedia:HSA_CIRCpedia_64723,circRNADb:hsa_circ_10936,CSCD:chr9:93471140-93476338,exoRBase:exo_circ_000999
chr9|93471140|93498886|+	Condition-independent	Human	hsa_circFAM120A_002	hg38	chr9:93471140-93498886	chr9|93471140|93498886	+	556	NM_001286722	FAM120A	ENSG00000048828	1	RPF,cORF,MS,m6A	Circ2Disease:hsa_circRNA_104821,circAtlas:hsa-FAM120A_0006,circBank:hsa_circFAM120A_007,circBase:hsa_circ_0001875,CIRCpedia:HSA_CIRCpedia_64725,circRNADb:hsa_circ_27396,CSCD:chr9:93471140-93498886,exoRBase:exo_circ_000390
chr9|96551795|96565483|-	Condition-independent	Human	hsa_circCDC14B_001	hg38	chr9:96551795-96565483	chr9|96551795|96565483	-	337	NM_001351568	CDC14B	ENSG00000081377	2	RPF,cORF	circAtlas:hsa-CDC14B_0002,circBank:hsa_circCDC14B_002,circBase:hsa_circ_0005789,CIRCpedia:HSA_CIRCpedia_64853,circRNADb:hsa_circ_02939,CSCD:chr9:96551795-96565483
chr9|97347313|97350555|+	Condition-independent	Human	hsa_circCCDC180_001	hg38	chr9:97347313-97350555	chr9|97347313|97350555	+	701	NM_020893	CCDC180	ENSG00000197816	1	RPF,cORF	circAtlas:hsa-RP11-23J9_0006,circBank:hsa_circBDAG1_008,circBase:hsa_circ_0087659,CIRCpedia:HSA_CIRCpedia_61961,circRNADb:hsa_circ_16457,exoRBase:exo_circ_011685
chr9|97647491|97648223|+	Condition-independent	Human	hsa_circNCBP1_001	hg38	chr9:97647491-97648223	chr9|97647491|97648223	+	286	NM_001351504	NCBP1	ENSG00000136937	2	RPF,cORF	circAtlas:hsa-NCBP1_0015,circBank:hsa_circNCBP1_014,circBase:hsa_circ_0137487,CIRCpedia:HSA_CIRCpedia_61973,circRNADb:hsa_circ_04361,CSCD:chr9:97647491-97648223,exoRBase:exo_circ_023461
chrX|131749305|131794466|-	Condition-independent	Human	hsa_circFIRRE_001	hg38	chrX:131749305-131794466	chrX|131749305|131794466	-	845	NR_026975	FIRRE	ENSG00000213468	3	RPF,cORF,IRES	circAtlas:hsa-FIRRE_0001,circBank:hsa_circTCONS_l2_00030860_009,circBase:hsa_circ_0001944,CIRCpedia:HSA_CIRCpedia_65227,circRNADb:hsa_circ_26477,CSCD:chrX:131749305-131794466
chrX|151601526|151611753|+	Condition-independent	Human	hsa_circPASD1_001	hg38	chrX:151601526-151611753	chrX|151601526|151611753	+	234	NM_173493	PASD1	ENSG00000166049	1	RPF,cORF	CIRCpedia:HSA_CIRCpedia_351670,CSCD:chrX:151601526-151611753
chrX|53645310|53654131|-	Condition-independent	Human	hsa_circHUWE1_001	hg38	chrX:53645310-53654131	chrX|53645310|53654131	-	528	NM_031407	HUWE1	ENSG00000086758	3	RPF,cORF,MS,m6A	circAtlas:hsa-HUWE1_0003,CIRCpedia:HSA_CIRCpedia_66072,CSCD:chrX:53645310-53654131,exoRBase:exo_circ_000469
chrX|77520787|77523401|-	Condition-independent	Human	hsa_circATRX_001	hg38	chrX:77520787-77523401	chrX|77520787|77523401	-	501	NM_138270	ATRX	ENSG00000085224	1	RPF,cORF,m6A	circAtlas:hsa-ATRX_0049,circBank:hsa_circATRX_046,circBase:hsa_circ_0140594,CIRCpedia:HSA_CIRCpedia_66285,circRNADb:hsa_circ_06270,CSCD:chrX:77520787-77523401,exoRBase:exo_circ_006178

## Sheet: validated HeLa-riboCIRC
Chr ID	Condition	Species	riboCIRC_ID	Genome_assembly	Genome_pos	Genome_pos	Strand	Spliced_length	Transcript	Symbol	Ensembl	Dataset_count	Evidences	Other_ids
chr12|108652271|108654410|-	Condition-independent	Human	hsa_circCORO1C_001	hg38	chr12:108652271-108654410	chr12|108652271|108654410	-	251	NM_014325	CORO1C	ENSG00000110880	5	RPF,cORF,m6A	circAtlas:hsa-CORO1C_0003,circBank:hsa_circCORO1C_029,circBase:hsa_circ_0000437,CIRCpedia:HSA_CIRCpedia_6479,circRNADb:hsa_circ_01619,CSCD:chr12:108652271-108654410,exoRBase:exo_circ_000012
chr8|61680967|61684188|-	Condition-dependent	Human	hsa_circASPH_002	hg38	chr8:61680967-61684188	chr8|61680967|61684188	-	264	NM_001164753	ASPH	ENSG00000198363	7	RPF,cORF	CIRI2,CIRCexplorer2
chr7|100023418|100024307|+	Condition-independent	Human	hsa_circZKSCAN1_001	hg38	chr7:100023418-100024307	chr7|100023418|100024307	+	668	NM_001346579	ZKSCAN1	ENSG00000106261	2	RPF,cORF,MS,m6A	Circ2Disease:circZKSCAN1,circAtlas:hsa-ZKSCAN1_0001,circBank:hsa_circZKSCAN1_005,circBase:hsa_circ_0001727,CIRCpedia:HSA_CIRCpedia_59516,circRNADb:hsa_circ_31593,CSCD:chr7:100023418-100024307,exoRBase:exo_circ_000009
chr20|32366383|32369123|+	Condition-independent	Human	hsa_circASXL1_001	hg38	chr20:32366383-32369123	chr20|32366383|32369123	+	282	NM_001164603	ASXL1	ENSG00000171456	11	RPF,cORF	circAtlas:hsa-ASXL1_0001,circBank:hsa_circASXL1_003,circBase:hsa_circ_0001136,CIRCpedia:HSA_CIRCpedia_33658,circRNADb:hsa_circ_10491,CSCD:chr20:32366383-32369123,exoRBase:exo_circ_000309
chr12|111552279|111555919|-	Condition-independent	Human	hsa_circATXN2_003	hg38	chr12:111552279-111555919	chr12|111552279|111555919	-	320	NM_001372574	ATXN2	ENSG00000204842	2	RPF,cORF	circAtlas:hsa-ATXN2_0002,circBank:hsa_circATXN2_005,circBase:hsa_circ_0002457,CIRCpedia:HSA_CIRCpedia_6698,circRNADb:hsa_circ_10539,CSCD:chr12:111552279-111555919,exoRBase:exo_circ_001102
chr16|88027482|88038011|+	Condition-independent	Human	hsa_circBANP_002	hg38	chr16:88027482-88038011	chr16|88027482|88038011	+	589	NM_017869	BANP	ENSG00000172530	2	RPF,cORF	circAtlas:hsa-BANP_0012,circBank:hsa_circBANP_022,circBase:hsa_circ_0040823,CIRCpedia:HSA_CIRCpedia_19025,circRNADb:hsa_circ_28793,CSCD:chr16:88027482-88038011,exoRBase:exo_circ_046053
chr9|135881632|135883078|-	Condition-independent	Human	hsa_circCAMSAP1_002	hg38	chr9:135881632-135883078	chr9|135881632|135883078	-	425	NM_015447	CAMSAP1	ENSG00000130559	4	RPF,cORF,MS,m6A	circAtlas:hsa-CAMSAP1_0001,circBank:hsa_circCAMSAP1_006,circBase:hsa_circ_0001900,CIRCpedia:HSA_CIRCpedia_63397,circRNADb:hsa_circ_09826,CSCD:chr9:135881632-135883078,exoRBase:exo_circ_011791
chr5|168488601|168494650|+	Condition-independent	Human	hsa_circRARS1_001	hg38	chr5:168488601-168494650	chr5|168488601|168494650	+	534	NM_002887	RARS1	ENSG00000113643	2	RPF,cORF,m6A	circAtlas:hsa-RARS_0012,circBank:hsa_circRARS_004,circBase:hsa_circ_0001550,CIRCpedia:HSA_CIRCpedia_51048,circRNADb:hsa_circ_21209,CSCD:chr5:168488601-168494650,exoRBase:exo_circ_000406
