# Supplementary material for: Identification of potential proteins translated from circular RNA splice variants
Source: Eur J Cell Biol. Author manuscript; Available in PMC 2023 May 11. (PMC7614519; doi:10.1016/j.ejcb.2023.151286)
Supplement: Table S4 [file EMS175015-supplement-Table_S4.xlsx]

## Sheet: circASPH_219
Protein accession	Sequence MD5 digest	Sequence length	Analysis	Signature accession	Signature description	Start location	Stop location	Score	Status	Date	InterPro annotations	InterPro annotations - description	GO annotations	Pathways annotations
circASPH_219	133130ac0ae0fc36944e8224e175eb45	219	Pfam	PF05279	Aspartyl beta-hydroxylase N-terminal region	131	196	5.2E-42	T	09-05-2022	IPR007943	Aspartyl beta-hydroxylase/Triadin domain	GO:0016020	Reactome: R-HSA-2672351|Reactome: R-HSA-5578775|Reactome: R-MMU-2672351|Reactome: R-MMU-5578775|Reactome: R-RNO-2672351|Reactome: R-RNO-5578775
circASPH_219	133130ac0ae0fc36944e8224e175eb45	219	Pfam	PF05279	Aspartyl beta-hydroxylase N-terminal region	1	50	1.4E-29	T	09-05-2022	IPR007943	Aspartyl beta-hydroxylase/Triadin domain	GO:0016020	Reactome: R-HSA-2672351|Reactome: R-HSA-5578775|Reactome: R-MMU-2672351|Reactome: R-MMU-5578775|Reactome: R-RNO-2672351|Reactome: R-RNO-5578775
circASPH_219	133130ac0ae0fc36944e8224e175eb45	219	Pfam	PF05279	Aspartyl beta-hydroxylase N-terminal region	58	123	5.2E-42	T	09-05-2022	IPR007943	Aspartyl beta-hydroxylase/Triadin domain	GO:0016020	Reactome: R-HSA-2672351|Reactome: R-HSA-5578775|Reactome: R-MMU-2672351|Reactome: R-MMU-5578775|Reactome: R-RNO-2672351|Reactome: R-RNO-5578775
circASPH_219	133130ac0ae0fc36944e8224e175eb45	219	Phobius	NON_CYTOPLASMIC_DOMAIN	Region of a membrane-bound protein predicted to be outside the membrane, in the extracellular region.	91	141	-	T	09-05-2022	-	-
circASPH_219	133130ac0ae0fc36944e8224e175eb45	219	TMHMM	TMhelix	Region of a membrane-bound protein predicted to be embedded in the membrane.	2	20	-	T	09-05-2022	-	-
circASPH_219	133130ac0ae0fc36944e8224e175eb45	219	TMHMM	TMhelix	Region of a membrane-bound protein predicted to be embedded in the membrane.	68	90	-	T	09-05-2022	-	-
circASPH_219	133130ac0ae0fc36944e8224e175eb45	219	PANTHER	PTHR12366	ASPARTYL/ASPARAGINYL BETA-HYDROXYLASE	123	197	1.9E-90	T	09-05-2022	IPR039038	Aspartyl/asparaginyl beta-hydroxylase family	GO:0042264|GO:0062101	Reactome: R-HSA-2672351|Reactome: R-HSA-5578775|Reactome: R-MMU-2672351|Reactome: R-MMU-5578775
circASPH_219	133130ac0ae0fc36944e8224e175eb45	219	PANTHER	PTHR12366	ASPARTYL/ASPARAGINYL BETA-HYDROXYLASE	1	52	1.9E-90	T	09-05-2022	IPR039038	Aspartyl/asparaginyl beta-hydroxylase family	GO:0042264|GO:0062101	Reactome: R-HSA-2672351|Reactome: R-HSA-5578775|Reactome: R-MMU-2672351|Reactome: R-MMU-5578775
circASPH_219	133130ac0ae0fc36944e8224e175eb45	219	PANTHER	PTHR12366	ASPARTYL/ASPARAGINYL BETA-HYDROXYLASE	50	125	1.9E-90	T	09-05-2022	IPR039038	Aspartyl/asparaginyl beta-hydroxylase family	GO:0042264|GO:0062101	Reactome: R-HSA-2672351|Reactome: R-HSA-5578775|Reactome: R-MMU-2672351|Reactome: R-MMU-5578775
circASPH_219	133130ac0ae0fc36944e8224e175eb45	219	Phobius	CYTOPLASMIC_DOMAIN	Region of a membrane-bound protein predicted to be outside the membrane, in the cytoplasm.	1	68	-	T	09-05-2022	-	-
circASPH_219	133130ac0ae0fc36944e8224e175eb45	219	Phobius	TRANSMEMBRANE	Region of a membrane-bound protein predicted to be embedded in the membrane.	142	165	-	T	09-05-2022	-	-
circASPH_219	133130ac0ae0fc36944e8224e175eb45	219	TMHMM	TMhelix	Region of a membrane-bound protein predicted to be embedded in the membrane.	141	163	-	T	09-05-2022	-	-
circASPH_219	133130ac0ae0fc36944e8224e175eb45	219	Phobius	TRANSMEMBRANE	Region of a membrane-bound protein predicted to be embedded in the membrane.	69	90	-	T	09-05-2022	-	-
circASPH_219	133130ac0ae0fc36944e8224e175eb45	219	Phobius	CYTOPLASMIC_DOMAIN	Region of a membrane-bound protein predicted to be outside the membrane, in the cytoplasm.	166	219	-	T	09-05-2022	-	-
circASPH_219	133130ac0ae0fc36944e8224e175eb45	219	SignalP_EUK	SignalP-noTM	SignalP-noTM	1	22	-	T	09-05-2022	-	-

## Sheet: circASPH_264
Protein accession	Sequence MD5 digest	Sequence length	Analysis	Signature accession	Signature description	Start location	Stop location	Score	Status	Date	InterPro annotations	InterPro annotations - description	GO annotations	Pathways annotations
circASPH_264	ec88b6aa63f8293456f628a521782f8d	264	Phobius	NON_CYTOPLASMIC_DOMAIN	Region of a membrane-bound protein predicted to be outside the membrane, in the extracellular region.	106	171	-	T	09-05-2022	-	-
circASPH_264	ec88b6aa63f8293456f628a521782f8d	264	Phobius	CYTOPLASMIC_DOMAIN	Region of a membrane-bound protein predicted to be outside the membrane, in the cytoplasm.	197	264	-	T	09-05-2022	-	-
circASPH_264	ec88b6aa63f8293456f628a521782f8d	264	Phobius	TRANSMEMBRANE	Region of a membrane-bound protein predicted to be embedded in the membrane.	84	105	-	T	09-05-2022	-	-
circASPH_264	ec88b6aa63f8293456f628a521782f8d	264	SignalP_EUK	SignalP-noTM	SignalP-noTM	1	22	-	T	09-05-2022	-	-
circASPH_264	ec88b6aa63f8293456f628a521782f8d	264	Phobius	CYTOPLASMIC_DOMAIN	Region of a membrane-bound protein predicted to be outside the membrane, in the cytoplasm.	1	83	-	T	09-05-2022	-	-
circASPH_264	ec88b6aa63f8293456f628a521782f8d	264	TMHMM	TMhelix	Region of a membrane-bound protein predicted to be embedded in the membrane.	171	193	-	T	09-05-2022	-	-
circASPH_264	ec88b6aa63f8293456f628a521782f8d	264	Phobius	TRANSMEMBRANE	Region of a membrane-bound protein predicted to be embedded in the membrane.	172	196	-	T	09-05-2022	-	-
circASPH_264	ec88b6aa63f8293456f628a521782f8d	264	PANTHER	PTHR12366	ASPARTYL/ASPARAGINYL BETA-HYDROXYLASE	153	242	5.3E-128	T	09-05-2022	IPR039038	Aspartyl/asparaginyl beta-hydroxylase family	GO:0042264|GO:0062101	Reactome: R-HSA-2672351|Reactome: R-HSA-5578775|Reactome: R-MMU-2672351|Reactome: R-MMU-5578775
circASPH_264	ec88b6aa63f8293456f628a521782f8d	264	PANTHER	PTHR12366	ASPARTYL/ASPARAGINYL BETA-HYDROXYLASE	65	155	5.3E-128	T	09-05-2022	IPR039038	Aspartyl/asparaginyl beta-hydroxylase family	GO:0042264|GO:0062101	Reactome: R-HSA-2672351|Reactome: R-HSA-5578775|Reactome: R-MMU-2672351|Reactome: R-MMU-5578775
circASPH_264	ec88b6aa63f8293456f628a521782f8d	264	PANTHER	PTHR12366	ASPARTYL/ASPARAGINYL BETA-HYDROXYLASE	1	67	5.3E-128	T	09-05-2022	IPR039038	Aspartyl/asparaginyl beta-hydroxylase family	GO:0042264|GO:0062101	Reactome: R-HSA-2672351|Reactome: R-HSA-5578775|Reactome: R-MMU-2672351|Reactome: R-MMU-5578775
circASPH_264	ec88b6aa63f8293456f628a521782f8d	264	Pfam	PF05279	Aspartyl beta-hydroxylase N-terminal region	1	65	3.3E-28	T	09-05-2022	IPR007943	Aspartyl beta-hydroxylase/Triadin domain	GO:0016020	Reactome: R-HSA-2672351|Reactome: R-HSA-5578775|Reactome: R-MMU-2672351|Reactome: R-MMU-5578775|Reactome: R-RNO-2672351|Reactome: R-RNO-5578775
circASPH_264	ec88b6aa63f8293456f628a521782f8d	264	Pfam	PF05279	Aspartyl beta-hydroxylase N-terminal region	161	241	2.8E-40	T	09-05-2022	IPR007943	Aspartyl beta-hydroxylase/Triadin domain	GO:0016020	Reactome: R-HSA-2672351|Reactome: R-HSA-5578775|Reactome: R-MMU-2672351|Reactome: R-MMU-5578775|Reactome: R-RNO-2672351|Reactome: R-RNO-5578775
circASPH_264	ec88b6aa63f8293456f628a521782f8d	264	Pfam	PF05279	Aspartyl beta-hydroxylase N-terminal region	73	153	2.8E-40	T	09-05-2022	IPR007943	Aspartyl beta-hydroxylase/Triadin domain	GO:0016020	Reactome: R-HSA-2672351|Reactome: R-HSA-5578775|Reactome: R-MMU-2672351|Reactome: R-MMU-5578775|Reactome: R-RNO-2672351|Reactome: R-RNO-5578775
circASPH_264	ec88b6aa63f8293456f628a521782f8d	264	TMHMM	TMhelix	Region of a membrane-bound protein predicted to be embedded in the membrane.	83	105	-	T	09-05-2022	-	-

## Sheet: circCORO1C_251
Protein accession	Sequence MD5 digest	Sequence length	Analysis	Signature accession	Signature description	Start location	Stop location	Score	Status	Date	InterPro annotations	InterPro annotations - description	GO annotations	Pathways annotations
circCOROIC_251	3d7273d3d7e465b0478aa4451f9b2473	175	Gene3D	G3DSA:2.130.10.10	-	1	89	4.5E-31	T	14-06-2022	IPR015943	WD40/YVTN repeat-like-containing domain superfamily	GO:0005515	MetaCyc: PWY-1921|MetaCyc: PWY-2343|MetaCyc: PWY-301|MetaCyc: PWY-4702|MetaCyc: PWY-5136|MetaCyc: PWY-5381|MetaCyc: PWY-5397|MetaCyc: PWY-5491|MetaCyc: PWY-5660|MetaCyc: PWY-5821|MetaCyc: PWY-5922|MetaCyc: PWY-5923|MetaCyc: PWY-5924|MetaCyc: PWY-5927|MetaCyc: PWY-5958|MetaCyc: PWY-5976|MetaCyc: PWY-6047|MetaCyc: PWY-6148|MetaCyc: PWY-6289|MetaCyc: PWY-6352|MetaCyc: PWY-6362|MetaCyc: PWY-6363|Meta…
circCOROIC_251	3d7273d3d7e465b0478aa4451f9b2473	175	SMART	SM01167	DUF1900_2	4	145	3.2E-37	T	14-06-2022	-	-
circCOROIC_251	3d7273d3d7e465b0478aa4451f9b2473	175	PANTHER	PTHR10856:SF10	CORONIN-1C	1	83	2.2E-49	T	14-06-2022	IPR027333	Coronin 1C	GO:0015629|GO:0030036|GO:0051015	-
circCOROIC_251	3d7273d3d7e465b0478aa4451f9b2473	175	PANTHER	PTHR10856	CORONIN	1	83	2.2E-49	T	14-06-2022	IPR015505	Coronin	-	Reactome: R-HSA-9636383

## Sheet: circCORO1C_395
Protein accession	Sequence MD5 digest	Sequence length	Analysis	Signature accession	Signature description	Start location	Stop location	Score	Status	Date	InterPro annotations	InterPro annotations - description	GO annotations	Pathways annotations
circCORO1C_395	e1f7cc656b575992ba50eb5a23e49d39	103	PANTHER	PTHR10856:SF10	CORONIN-1C	11	65	1.9E-27	T	04-05-2022	IPR027333	Coronin 1C	GO:0015629|GO:0030036|GO:0051015	-
circCORO1C_395	e1f7cc656b575992ba50eb5a23e49d39	103	PANTHER	PTHR10856	CORONIN	11	65	1.9E-27	T	04-05-2022	IPR015505	Coronin	-	Reactome: R-HSA-9636383
circCORO1C_395	e1f7cc656b575992ba50eb5a23e49d39	103	Phobius	CYTOPLASMIC_DOMAIN	Region of a membrane-bound protein predicted to be outside the membrane, in the cytoplasm.	1	72	-	T	04-05-2022	-	-
circCORO1C_395	e1f7cc656b575992ba50eb5a23e49d39	103	Phobius	TRANSMEMBRANE	Region of a membrane-bound protein predicted to be embedded in the membrane.	73	97	-	T	04-05-2022	-	-
circCORO1C_395	e1f7cc656b575992ba50eb5a23e49d39	103	TMHMM	TMhelix	Region of a membrane-bound protein predicted to be embedded in the membrane.	72	94	-	T	04-05-2022	-	-
circCORO1C_395	e1f7cc656b575992ba50eb5a23e49d39	103	Gene3D	G3DSA:2.130.10.10	-	2	71	7.7E-17	T	04-05-2022	IPR015943	WD40/YVTN repeat-like-containing domain superfamily	GO:0005515	MetaCyc: PWY-1921|MetaCyc: PWY-2343|MetaCyc: PWY-301|MetaCyc: PWY-4702|MetaCyc: PWY-5136|MetaCyc: PWY-5381|MetaCyc: PWY-5397|MetaCyc: PWY-5491|MetaCyc: PWY-5660|MetaCyc: PWY-5821|MetaCyc: PWY-5922|MetaCyc: PWY-5923|MetaCyc: PWY-5924|MetaCyc: PWY-5927|MetaCyc: PWY-5958|MetaCyc: PWY-5976|MetaCyc: PWY-6047|MetaCyc: PWY-6148|MetaCyc: PWY-6289|MetaCyc: PWY-6352|MetaCyc: PWY-6362|MetaCyc: PWY-6363|Meta…
circCORO1C_395	e1f7cc656b575992ba50eb5a23e49d39	103	SMART	SM01167	DUF1900_2	12	74	3.7E-8	T	04-05-2022	-	-
circCORO1C_395	e1f7cc656b575992ba50eb5a23e49d39	103	Phobius	NON_CYTOPLASMIC_DOMAIN	Region of a membrane-bound protein predicted to be outside the membrane, in the extracellular region.	98	103	-	T	04-05-2022	-	-
